# Supplementary material for: 1,2-Di-tert-butyl­ethane-1,2-diyl bis­(tert-butane­sulfinamide)
Source: Acta Crystallogr Sect E Struct Rep Online. 2008 Dec 20;65(Pt 1):o172. doi: 10.1107/S1600536808042360 (PMC2968083; doi:10.1107/S1600536808042360)
Supplement: Supplementary file 1 [file e-65-0o172-sup1.cif]

##############################################################################
###                                                                        ###
###        Electronic paper (Acta Crystallographica Section E)             ###
###                                                                        ###
##############################################################################
#                                                                            #
# This CIF contains the data in a paper accepted for publication in Acta     #
# Crystallographica Section E. It conforms to the requirements of Notes      #
# for Authors for Section E, and has been peer reviewed under the auspices   #
# of the IUCr Commission on Journals.                                        #
#                                                                            #
# Full details of the Crystallographic Information File format               #
# are given in the paper "The Crystallographic Information File (CIF):       #
# a New Standard Archive File for Crystallography" by S. R. Hall, F. H.      #
# Allen and I. D. Brown [Acta Cryst. (1991), A47, 655-685].                  #
#                                                                            #
# The current version of the core CIF dictionary is obtainable from          #
# ftp://ftp.iucr.org/pub/cif_core.dic. The current version number is 2.4.    #
#                                                                            #
# Software is freely available for graphical display of the structure(s) in  #
# this CIF.  For information consult the CIF home page http://www.iucr.org/  #
# cif/home.html                                                              #
#                                                                            #
# This file may be used for bona fide research purposes within the           #
# scientific community so long as proper attribution is given to the journal # 
# article from which it was obtained.                                        #
#                                                                            #
##############################################################################
                                             
data_I
_audit_creation_method     SHELXL-97
_chemical_name_systematic
;
1,2-di-tert-butylethane-1,2-diyl bis(tert-butanesulfinamide)
;
_chemical_name_common
;
N,N'-Di-(tert-butylsulfinyl)-1,2-di-tert-butylethane-1,2-diamine
;
_chemical_formula_moiety     'C18 H40 N2 O2 S2'
_chemical_formula_sum     'C18 H40 N2 O2 S2'
_chemical_formula_iupac     'C18 H40 N2 O2 S2'
_chemical_formula_weight     380.64
_chemical_melting_point     408
_symmetry_cell_setting     Monoclinic
_symmetry_space_group_name_H-M     'P 21/c'
loop_
    _symmetry_equiv_pos_as_xyz
    'x, y, z'
    '-x, y+1/2, -z+1/2'
    '-x, -y, -z'
    'x, -y-1/2, z-1/2'
_cell_length_a     13.053(2)
_cell_length_b     9.5780(10)
_cell_length_c     18.279(2)
_cell_angle_alpha     90.00
_cell_angle_beta     92.069(8)
_cell_angle_gamma     90.00
_cell_volume     2283.6(6)
_cell_formula_units_Z     4
_cell_measurement_reflns_used     31
_cell_measurement_theta_min     2.65
_cell_measurement_theta_max     12.87
_cell_measurement_temperature     287(2)
_exptl_crystal_description     block
_exptl_crystal_colour     colorless
_exptl_crystal_size_max     0.50
_exptl_crystal_size_mid     0.44
_exptl_crystal_size_min     0.38
_exptl_crystal_density_diffrn     1.107
_exptl_crystal_density_meas     ?
_exptl_crystal_density_method     'not measured'
_exptl_crystal_F_000     840
_exptl_absorpt_coefficient_mu     0.245
_exptl_absorpt_correction_type     none
_exptl_absorpt_process_details     ?
_exptl_absorpt_correction_T_min     ?
_exptl_absorpt_correction_T_max     ?
_exptl_special_details
;
;
_diffrn_ambient_temperature     287(2)
_diffrn_radiation_type     MoK\a
_diffrn_radiation_wavelength     0.71073
_diffrn_radiation_source     'normal-focus sealed tube'
_diffrn_radiation_monochromator     graphite
_diffrn_measurement_device_type     'Bruker P4'
_diffrn_measurement_method     \w
_diffrn_detector_area_resol_mean     ?
_diffrn_reflns_number     4904
_diffrn_reflns_av_R_equivalents     0.0137
_diffrn_reflns_av_sigmaI/netI     0.0343
_diffrn_reflns_theta_min     1.56
_diffrn_reflns_theta_max     25.50
_diffrn_reflns_theta_full     25.50
_diffrn_measured_fraction_theta_max     1.000
_diffrn_measured_fraction_theta_full     1.000
_diffrn_reflns_limit_h_min     0
_diffrn_reflns_limit_h_max     15
_diffrn_reflns_limit_k_min     0
_diffrn_reflns_limit_k_max     11
_diffrn_reflns_limit_l_min     -22
_diffrn_reflns_limit_l_max     22
_diffrn_standards_number     3
_diffrn_standards_interval_count     97
_diffrn_standards_interval_time     ?
_diffrn_standards_decay_%     4.57
_refine_special_details
;
 Refinement of F^2^ against ALL reflections.  The weighted R-factor wR and
 goodness of fit S are based on F^2^, conventional R-factors R are based
 on F, with F set to zero for negative F^2^. The threshold expression of
 F^2^ > 2sigma(F^2^) is used only for calculating R-factors(gt) etc. and is
 not relevant to the choice of reflections for refinement.  R-factors based
 on F^2^ are statistically about twice as large as those based on F, and R-
 factors based on ALL data will be even larger.
;
_reflns_number_total     4242
_reflns_number_gt     3039
_reflns_threshold_expression     I>2\s(I)
_refine_ls_structure_factor_coef     Fsqd
_refine_ls_matrix_type     full
_refine_ls_R_factor_all     0.0546
_refine_ls_R_factor_gt     0.0360
_refine_ls_wR_factor_gt     0.0916
_refine_ls_wR_factor_ref     0.0960
_refine_ls_goodness_of_fit_ref     1.002
_refine_ls_restrained_S_all     1.003
_refine_ls_number_reflns     4242
_refine_ls_number_parameters     238
_refine_ls_number_restraints     2
_refine_ls_hydrogen_treatment     mixed
_refine_ls_weighting_scheme     calc
_refine_ls_weighting_details
                  'calc w=1/[\s^2^(Fo^2^)+(0.051P)^2^] where P=(Fo^2^+2Fc^2^)/3'
_atom_sites_solution_hydrogens     geom
_atom_sites_solution_primary     direct
_atom_sites_solution_secondary     difmap
_refine_ls_shift/su_max     0.000
_refine_ls_shift/su_mean     0.000
_refine_diff_density_max     0.197
_refine_diff_density_min     -0.148
_refine_ls_extinction_method     'SHELXL97 (Sheldrick, 2008)'
_refine_ls_extinction_coef     0.0048(6)
_refine_ls_extinction_expression
                                  'Fc^*^=kFc[1+0.001xFc^2^\l^3^/sin(2\q)]^-1/4^'
loop_
    _atom_type_symbol
    _atom_type_description
    _atom_type_scat_dispersion_real
    _atom_type_scat_dispersion_imag
    _atom_type_scat_source
    'C' 'C' 0.0033 0.0016
                         'International Tables Vol C Tables 4.2.6.8 and 6.1.1.4'
    'H' 'H' 0.0000 0.0000
                         'International Tables Vol C Tables 4.2.6.8 and 6.1.1.4'
    'N' 'N' 0.0061 0.0033
                         'International Tables Vol C Tables 4.2.6.8 and 6.1.1.4'
    'O' 'O' 0.0106 0.0060
                         'International Tables Vol C Tables 4.2.6.8 and 6.1.1.4'
    'S' 'S' 0.1246 0.1234
                         'International Tables Vol C Tables 4.2.6.8 and 6.1.1.4'
_computing_data_collection     'XSCANS (Siemens, 1994)'
_computing_cell_refinement     'XSCANS (Siemens, 1994)'
_computing_data_reduction     'SHELXTL (Sheldrick, 2008)'
_computing_structure_solution     'SHELXS97 (Sheldrick, 2008)'
_computing_structure_refinement     'SHELXL97 (Sheldrick, 2008)'
_computing_molecular_graphics     'SHELXTL (Sheldrick, 2008)'
_computing_publication_material     'SHELXTL (Sheldrick, 2008)'
loop_
    _atom_site_type_symbol
    _atom_site_label
    _atom_site_fract_x
    _atom_site_fract_y
    _atom_site_fract_z
    _atom_site_U_iso_or_equiv
    _atom_site_adp_type
    _atom_site_calc_flag
    _atom_site_refinement_flags
    _atom_site_occupancy
    _atom_site_disorder_assembly
    _atom_site_disorder_group
    S S1 0.09320(4) 0.81382(5) 0.57024(2) 0.04452(15) Uani d . 1 . .
    S S2 0.41067(4) 0.71457(5) 0.64172(2) 0.04755(16) Uani d . 1 . .
    O O1 0.16644(10) 0.92962(13) 0.55761(8) 0.0603(4) Uani d . 1 . .
    O O2 0.33913(10) 0.72124(15) 0.70341(7) 0.0616(4) Uani d . 1 . .
    N N1 0.15338(11) 0.67388(15) 0.60287(8) 0.0393(4) Uani d D 1 . .
    N N2 0.34913(11) 0.73713(16) 0.56192(8) 0.0405(4) Uani d D 1 . .
    C C1 0.02627(15) 0.8664(2) 0.65301(11) 0.0514(5) Uani d . 1 . .
    C C2 -0.0445(2) 0.7494(3) 0.67459(14) 0.0861(8) Uani d . 1 . .
    H H2A -0.0045 0.6715 0.6923 0.103 Uiso calc R 1 . .
    H H2B -0.0860 0.7211 0.6328 0.103 Uiso calc R 1 . .
    H H2C -0.0879 0.7814 0.7124 0.103 Uiso calc R 1 . .
    C C3 0.10290(18) 0.9028(3) 0.71364(14) 0.0936(9) Uani d . 1 . .
    H H3A 0.0677 0.9410 0.7543 0.112 Uiso calc R 1 . .
    H H3B 0.1505 0.9704 0.6962 0.112 Uiso calc R 1 . .
    H H3C 0.1393 0.8202 0.7290 0.112 Uiso calc R 1 . .
    C C4 -0.03526(19) 0.9938(3) 0.62925(14) 0.0865(8) Uani d . 1 . .
    H H4A -0.0817 0.9692 0.5894 0.104 Uiso calc R 1 . .
    H H4B 0.0104 1.0656 0.6137 0.104 Uiso calc R 1 . .
    H H4C -0.0735 1.0272 0.6696 0.104 Uiso calc R 1 . .
    C C5 0.19507(13) 0.57327(17) 0.55054(9) 0.0385(4) Uani d . 1 . .
    H H5 0.1489 0.5749 0.5071 0.046 Uiso calc R 1 . .
    C C6 0.18631(14) 0.42373(18) 0.58457(11) 0.0472(5) Uani d . 1 . .
    C C7 0.24761(17) 0.4111(2) 0.65644(12) 0.0705(7) Uani d . 1 . .
    H H7A 0.2234 0.4786 0.6906 0.085 Uiso calc R 1 . .
    H H7B 0.3188 0.4278 0.6482 0.085 Uiso calc R 1 . .
    H H7C 0.2394 0.3189 0.6760 0.085 Uiso calc R 1 . .
    C C8 0.22317(19) 0.3096(2) 0.53305(13) 0.0726(7) Uani d . 1 . .
    H H8A 0.2131 0.2197 0.5549 0.087 Uiso calc R 1 . .
    H H8B 0.2947 0.3228 0.5246 0.087 Uiso calc R 1 . .
    H H8C 0.1848 0.3147 0.4873 0.087 Uiso calc R 1 . .
    C C9 0.07334(16) 0.3948(2) 0.59808(14) 0.0714(7) Uani d . 1 . .
    H H9A 0.0663 0.3023 0.6175 0.086 Uiso calc R 1 . .
    H H9B 0.0342 0.4024 0.5528 0.086 Uiso calc R 1 . .
    H H9C 0.0487 0.4615 0.6325 0.086 Uiso calc R 1 . .
    C C10 0.30488(13) 0.61437(18) 0.52394(9) 0.0402(4) Uani d . 1 . .
    H H10 0.3503 0.5354 0.5357 0.048 Uiso calc R 1 . .
    C C11 0.31135(15) 0.6413(2) 0.43952(10) 0.0489(5) Uani d . 1 . .
    C C12 0.24953(17) 0.7680(2) 0.41434(11) 0.0632(6) Uani d . 1 . .
    H H12A 0.2723 0.8486 0.4416 0.076 Uiso calc R 1 . .
    H H12B 0.1782 0.7520 0.4223 0.076 Uiso calc R 1 . .
    H H12C 0.2590 0.7836 0.3632 0.076 Uiso calc R 1 . .
    C C13 0.27289(18) 0.5154(2) 0.39419(11) 0.0713(7) Uani d . 1 . .
    H H13A 0.2012 0.5013 0.4018 0.086 Uiso calc R 1 . .
    H H13B 0.3104 0.4335 0.4092 0.086 Uiso calc R 1 . .
    H H13C 0.2830 0.5328 0.3432 0.086 Uiso calc R 1 . .
    C C14 0.42397(16) 0.6639(3) 0.42250(12) 0.0779(7) Uani d . 1 . .
    H H14A 0.4304 0.6734 0.3706 0.093 Uiso calc R 1 . .
    H H14B 0.4637 0.5854 0.4397 0.093 Uiso calc R 1 . .
    H H14C 0.4486 0.7472 0.4465 0.093 Uiso calc R 1 . .
    C C15 0.48154(15) 0.8818(2) 0.64613(11) 0.0545(5) Uani d . 1 . .
    C C16 0.55540(17) 0.8832(3) 0.58439(13) 0.0728(7) Uani d . 1 . .
    H H16A 0.5176 0.8878 0.5384 0.087 Uiso calc R 1 . .
    H H16B 0.5960 0.7996 0.5862 0.087 Uiso calc R 1 . .
    H H16C 0.5995 0.9631 0.5894 0.087 Uiso calc R 1 . .
    C C17 0.40897(18) 1.0040(3) 0.64227(15) 0.0878(8) Uani d . 1 . .
    H H17A 0.3597 0.9949 0.6797 0.105 Uiso calc R 1 . .
    H H17B 0.3741 1.0058 0.5951 0.105 Uiso calc R 1 . .
    H H17C 0.4468 1.0891 0.6495 0.105 Uiso calc R 1 . .
    C C18 0.5409(2) 0.8768(3) 0.71924(13) 0.1062(11) Uani d . 1 . .
    H H18A 0.5844 0.9573 0.7239 0.127 Uiso calc R 1 . .
    H H18B 0.5820 0.7937 0.7217 0.127 Uiso calc R 1 . .
    H H18C 0.4936 0.8763 0.7583 0.127 Uiso calc R 1 . .
    H H1N 0.1955(11) 0.6939(18) 0.6378(7) 0.043(5) Uiso d D 1 . .
    H H2N 0.3093(11) 0.8056(13) 0.5610(9) 0.033(5) Uiso d D 1 . .
loop_
    _atom_site_aniso_label
    _atom_site_aniso_U_11
    _atom_site_aniso_U_22
    _atom_site_aniso_U_33
    _atom_site_aniso_U_12
    _atom_site_aniso_U_13
    _atom_site_aniso_U_23
    S1 0.0499(3) 0.0374(3) 0.0460(3) 0.0041(2) -0.0009(2) 0.0020(2)
    S2 0.0482(3) 0.0541(3) 0.0397(3) -0.0101(2) -0.0082(2) 0.0056(2)
    O1 0.0687(9) 0.0382(7) 0.0747(10) -0.0024(7) 0.0123(8) 0.0111(7)
    O2 0.0649(9) 0.0805(11) 0.0394(7) -0.0208(8) 0.0021(7) 0.0050(7)
    N1 0.0438(9) 0.0358(8) 0.0381(8) -0.0001(7) -0.0038(7) -0.0001(7)
    N2 0.0413(9) 0.0408(9) 0.0388(8) -0.0031(8) -0.0056(7) 0.0021(7)
    C1 0.0544(12) 0.0454(11) 0.0546(12) 0.0060(10) 0.0054(10) -0.0059(9)
    C2 0.0939(19) 0.0742(17) 0.0929(19) -0.0062(15) 0.0417(16) -0.0054(14)
    C3 0.0804(17) 0.129(2) 0.0717(16) 0.0147(17) -0.0007(14) -0.0493(16)
    C4 0.0941(19) 0.0639(16) 0.103(2) 0.0295(14) 0.0211(16) -0.0018(14)
    C5 0.0426(10) 0.0341(9) 0.0383(10) -0.0013(8) -0.0069(8) -0.0015(8)
    C6 0.0508(12) 0.0336(10) 0.0567(12) -0.0027(9) -0.0049(9) 0.0040(9)
    C7 0.0887(17) 0.0508(13) 0.0705(15) -0.0072(12) -0.0157(13) 0.0220(11)
    C8 0.0924(17) 0.0372(12) 0.0882(17) 0.0029(12) 0.0042(14) -0.0030(11)
    C9 0.0670(15) 0.0466(13) 0.1006(19) -0.0140(11) 0.0048(13) 0.0095(12)
    C10 0.0447(10) 0.0361(10) 0.0392(10) 0.0025(8) -0.0043(8) -0.0023(8)
    C11 0.0544(12) 0.0545(12) 0.0379(10) -0.0011(10) 0.0016(9) -0.0047(9)
    C12 0.0832(16) 0.0652(14) 0.0410(11) -0.0007(13) 0.0000(11) 0.0088(10)
    C13 0.0964(18) 0.0711(15) 0.0459(12) -0.0033(14) -0.0028(12) -0.0128(11)
    C14 0.0707(16) 0.111(2) 0.0532(13) -0.0070(15) 0.0197(12) -0.0089(14)
    C15 0.0534(12) 0.0618(13) 0.0478(11) -0.0208(11) -0.0056(10) -0.0025(10)
    C16 0.0651(14) 0.0745(16) 0.0795(16) -0.0209(13) 0.0103(13) 0.0034(13)
    C17 0.0820(18) 0.0604(16) 0.122(2) -0.0179(14) 0.0155(16) -0.0283(15)
    C18 0.117(2) 0.137(3) 0.0618(15) -0.069(2) -0.0343(15) 0.0106(16)
_geom_special_details
;
 All esds (except the esd in the dihedral angle between two l.s. planes)
 are estimated using the full covariance matrix.  The cell esds are taken
 into account individually in the estimation of esds in distances, angles
 and torsion angles; correlations between esds in cell parameters are only
 used when they are defined by crystal symmetry.  An approximate (isotropic)
 treatment of cell esds is used for estimating esds involving l.s. planes.
;
loop_
    _geom_bond_atom_site_label_1
    _geom_bond_atom_site_label_2
    _geom_bond_site_symmetry_2
    _geom_bond_distance
    _geom_bond_publ_flag
    S1 O1 . 1.4877(14) ?
    S1 N1 . 1.6539(15) ?
    S1 C1 . 1.844(2) ?
    S2 O2 . 1.4913(14) ?
    S2 N2 . 1.6538(15) ?
    S2 C15 . 1.850(2) ?
    N1 C5 . 1.476(2) ?
    N1 H1N . 0.850(9) ?
    N2 C10 . 1.473(2) ?
    N2 H2N . 0.837(9) ?
    C1 C3 . 1.507(3) ?
    C1 C2 . 1.513(3) ?
    C1 C4 . 1.516(3) ?
    C2 H2A . 0.9600 ?
    C2 H2B . 0.9600 ?
    C2 H2C . 0.9600 ?
    C3 H3A . 0.9600 ?
    C3 H3B . 0.9600 ?
    C3 H3C . 0.9600 ?
    C4 H4A . 0.9600 ?
    C4 H4B . 0.9600 ?
    C4 H4C . 0.9600 ?
    C5 C6 . 1.567(2) ?
    C5 C10 . 1.580(2) ?
    C5 H5 . 0.9800 ?
    C6 C7 . 1.518(3) ?
    C6 C9 . 1.529(3) ?
    C6 C8 . 1.532(3) ?
    C7 H7A . 0.9600 ?
    C7 H7B . 0.9600 ?
    C7 H7C . 0.9600 ?
    C8 H8A . 0.9600 ?
    C8 H8B . 0.9600 ?
    C8 H8C . 0.9600 ?
    C9 H9A . 0.9600 ?
    C9 H9B . 0.9600 ?
    C9 H9C . 0.9600 ?
    C10 C11 . 1.570(2) ?
    C10 H10 . 0.9800 ?
    C11 C12 . 1.520(3) ?
    C11 C14 . 1.529(3) ?
    C11 C13 . 1.537(3) ?
    C12 H12A . 0.9600 ?
    C12 H12B . 0.9600 ?
    C12 H12C . 0.9600 ?
    C13 H13A . 0.9600 ?
    C13 H13B . 0.9600 ?
    C13 H13C . 0.9600 ?
    C14 H14A . 0.9600 ?
    C14 H14B . 0.9600 ?
    C14 H14C . 0.9600 ?
    C15 C17 . 1.505(3) ?
    C15 C16 . 1.511(3) ?
    C15 C18 . 1.521(3) ?
    C16 H16A . 0.9600 ?
    C16 H16B . 0.9600 ?
    C16 H16C . 0.9600 ?
    C17 H17A . 0.9600 ?
    C17 H17B . 0.9600 ?
    C17 H17C . 0.9600 ?
    C18 H18A . 0.9600 ?
    C18 H18B . 0.9600 ?
    C18 H18C . 0.9600 ?
loop_
    _geom_angle_atom_site_label_1
    _geom_angle_atom_site_label_2
    _geom_angle_atom_site_label_3
    _geom_angle_site_symmetry_1
    _geom_angle_site_symmetry_3
    _geom_angle
    _geom_angle_publ_flag
    O1 S1 N1 . . 111.14(8) ?
    O1 S1 C1 . . 104.49(9) ?
    N1 S1 C1 . . 99.10(8) ?
    O2 S2 N2 . . 111.34(8) ?
    O2 S2 C15 . . 104.82(9) ?
    N2 S2 C15 . . 98.71(8) ?
    C5 N1 S1 . . 118.48(11) ?
    C5 N1 H1N . . 113.0(12) ?
    S1 N1 H1N . . 112.0(12) ?
    C10 N2 S2 . . 118.77(12) ?
    C10 N2 H2N . . 112.5(12) ?
    S2 N2 H2N . . 113.7(12) ?
    C3 C1 C2 . . 112.0(2) ?
    C3 C1 C4 . . 110.80(19) ?
    C2 C1 C4 . . 110.38(18) ?
    C3 C1 S1 . . 110.19(15) ?
    C2 C1 S1 . . 108.89(14) ?
    C4 C1 S1 . . 104.26(14) ?
    C1 C2 H2A . . 109.5 ?
    C1 C2 H2B . . 109.5 ?
    H2A C2 H2B . . 109.5 ?
    C1 C2 H2C . . 109.5 ?
    H2A C2 H2C . . 109.5 ?
    H2B C2 H2C . . 109.5 ?
    C1 C3 H3A . . 109.5 ?
    C1 C3 H3B . . 109.5 ?
    H3A C3 H3B . . 109.5 ?
    C1 C3 H3C . . 109.5 ?
    H3A C3 H3C . . 109.5 ?
    H3B C3 H3C . . 109.5 ?
    C1 C4 H4A . . 109.5 ?
    C1 C4 H4B . . 109.5 ?
    H4A C4 H4B . . 109.5 ?
    C1 C4 H4C . . 109.5 ?
    H4A C4 H4C . . 109.5 ?
    H4B C4 H4C . . 109.5 ?
    N1 C5 C6 . . 107.79(14) ?
    N1 C5 C10 . . 113.38(13) ?
    C6 C5 C10 . . 115.46(14) ?
    N1 C5 H5 . . 106.5 ?
    C6 C5 H5 . . 106.5 ?
    C10 C5 H5 . . 106.5 ?
    C7 C6 C9 . . 109.08(18) ?
    C7 C6 C8 . . 107.91(17) ?
    C9 C6 C8 . . 107.22(17) ?
    C7 C6 C5 . . 111.88(15) ?
    C9 C6 C5 . . 108.33(16) ?
    C8 C6 C5 . . 112.28(16) ?
    C6 C7 H7A . . 109.5 ?
    C6 C7 H7B . . 109.5 ?
    H7A C7 H7B . . 109.5 ?
    C6 C7 H7C . . 109.5 ?
    H7A C7 H7C . . 109.5 ?
    H7B C7 H7C . . 109.5 ?
    C6 C8 H8A . . 109.5 ?
    C6 C8 H8B . . 109.5 ?
    H8A C8 H8B . . 109.5 ?
    C6 C8 H8C . . 109.5 ?
    H8A C8 H8C . . 109.5 ?
    H8B C8 H8C . . 109.5 ?
    C6 C9 H9A . . 109.5 ?
    C6 C9 H9B . . 109.5 ?
    H9A C9 H9B . . 109.5 ?
    C6 C9 H9C . . 109.5 ?
    H9A C9 H9C . . 109.5 ?
    H9B C9 H9C . . 109.5 ?
    N2 C10 C11 . . 107.35(14) ?
    N2 C10 C5 . . 113.49(14) ?
    C11 C10 C5 . . 115.16(14) ?
    N2 C10 H10 . . 106.8 ?
    C11 C10 H10 . . 106.8 ?
    C5 C10 H10 . . 106.8 ?
    C12 C11 C14 . . 109.21(18) ?
    C12 C11 C13 . . 107.68(16) ?
    C14 C11 C13 . . 107.41(18) ?
    C12 C11 C10 . . 112.46(15) ?
    C14 C11 C10 . . 108.04(16) ?
    C13 C11 C10 . . 111.91(16) ?
    C11 C12 H12A . . 109.5 ?
    C11 C12 H12B . . 109.5 ?
    H12A C12 H12B . . 109.5 ?
    C11 C12 H12C . . 109.5 ?
    H12A C12 H12C . . 109.5 ?
    H12B C12 H12C . . 109.5 ?
    C11 C13 H13A . . 109.5 ?
    C11 C13 H13B . . 109.5 ?
    H13A C13 H13B . . 109.5 ?
    C11 C13 H13C . . 109.5 ?
    H13A C13 H13C . . 109.5 ?
    H13B C13 H13C . . 109.5 ?
    C11 C14 H14A . . 109.5 ?
    C11 C14 H14B . . 109.5 ?
    H14A C14 H14B . . 109.5 ?
    C11 C14 H14C . . 109.5 ?
    H14A C14 H14C . . 109.5 ?
    H14B C14 H14C . . 109.5 ?
    C17 C15 C16 . . 112.07(19) ?
    C17 C15 C18 . . 111.4(2) ?
    C16 C15 C18 . . 109.77(18) ?
    C17 C15 S2 . . 110.98(14) ?
    C16 C15 S2 . . 107.86(15) ?
    C18 C15 S2 . . 104.43(15) ?
    C15 C16 H16A . . 109.5 ?
    C15 C16 H16B . . 109.5 ?
    H16A C16 H16B . . 109.5 ?
    C15 C16 H16C . . 109.5 ?
    H16A C16 H16C . . 109.5 ?
    H16B C16 H16C . . 109.5 ?
    C15 C17 H17A . . 109.5 ?
    C15 C17 H17B . . 109.5 ?
    H17A C17 H17B . . 109.5 ?
    C15 C17 H17C . . 109.5 ?
    H17A C17 H17C . . 109.5 ?
    H17B C17 H17C . . 109.5 ?
    C15 C18 H18A . . 109.5 ?
    C15 C18 H18B . . 109.5 ?
    H18A C18 H18B . . 109.5 ?
    C15 C18 H18C . . 109.5 ?
    H18A C18 H18C . . 109.5 ?
    H18B C18 H18C . . 109.5 ?
loop_
    _geom_torsion_atom_site_label_1
    _geom_torsion_atom_site_label_2
    _geom_torsion_atom_site_label_3
    _geom_torsion_atom_site_label_4
    _geom_torsion_site_symmetry_1
    _geom_torsion_site_symmetry_2
    _geom_torsion_site_symmetry_3
    _geom_torsion_site_symmetry_4
    _geom_torsion
    _geom_torsion_publ_flag
    O1 S1 N1 C5 . . . . -87.21(14) ?
    C1 S1 N1 C5 . . . . 163.31(13) ?
    O2 S2 N2 C10 . . . . -87.89(15) ?
    C15 S2 N2 C10 . . . . 162.38(14) ?
    O1 S1 C1 C3 . . . . -52.12(18) ?
    N1 S1 C1 C3 . . . . 62.63(18) ?
    O1 S1 C1 C2 . . . . -175.36(15) ?
    N1 S1 C1 C2 . . . . -60.62(17) ?
    O1 S1 C1 C4 . . . . 66.81(16) ?
    N1 S1 C1 C4 . . . . -178.44(14) ?
    S1 N1 C5 C6 . . . . -146.44(12) ?
    S1 N1 C5 C10 . . . . 84.47(16) ?
    N1 C5 C6 C7 . . . . -61.1(2) ?
    C10 C5 C6 C7 . . . . 66.8(2) ?
    N1 C5 C6 C9 . . . . 59.21(19) ?
    C10 C5 C6 C9 . . . . -172.89(16) ?
    N1 C5 C6 C8 . . . . 177.42(16) ?
    C10 C5 C6 C8 . . . . -54.7(2) ?
    S2 N2 C10 C11 . . . . -147.20(13) ?
    S2 N2 C10 C5 . . . . 84.38(16) ?
    N1 C5 C10 N2 . . . . 5.9(2) ?
    C6 C5 C10 N2 . . . . -119.21(16) ?
    N1 C5 C10 C11 . . . . -118.43(16) ?
    C6 C5 C10 C11 . . . . 116.50(17) ?
    N2 C10 C11 C12 . . . . -62.0(2) ?
    C5 C10 C11 C12 . . . . 65.4(2) ?
    N2 C10 C11 C14 . . . . 58.6(2) ?
    C5 C10 C11 C14 . . . . -173.97(16) ?
    N2 C10 C11 C13 . . . . 176.62(16) ?
    C5 C10 C11 C13 . . . . -55.9(2) ?
    O2 S2 C15 C17 . . . . -56.39(17) ?
    N2 S2 C15 C17 . . . . 58.53(17) ?
    O2 S2 C15 C16 . . . . -179.51(14) ?
    N2 S2 C15 C16 . . . . -64.59(16) ?
    O2 S2 C15 C18 . . . . 63.76(18) ?
    N2 S2 C15 C18 . . . . 178.68(17) ?
loop_
    _geom_hbond_atom_site_label_D
    _geom_hbond_atom_site_label_H
    _geom_hbond_atom_site_label_A
    _geom_hbond_site_symmetry_A
    _geom_hbond_distance_DH
    _geom_hbond_distance_HA
    _geom_hbond_distance_DA
    _geom_hbond_angle_DHA
    N1 H1N O2 . 0.850(9) 2.204(10) 3.023(2) 161.9(16)
    N2 H2N O1 . 0.837(9) 2.210(10) 3.013(2) 161.0(16)
data_global
_journal_date_recd_electronic     2008-07-03
_journal_date_accepted     2008-12-12
_journal_name_full     'Acta Crystallographica, Section E'
_journal_year     2009
_journal_volume     65
_journal_issue      1
_journal_page_first     o172
_journal_page_last     o172
_journal_paper_category     QO
_journal_coeditor_code     JH2069
_publ_contact_author_name     'Xiaoxia, Sun'
_publ_contact_author_address
;
Jiangxi Key Laboratory of Organic Chemistry,
Jiangxi Science and Technology Normal University,
Nanchang 330013,
People's Republic of China
;
_publ_contact_author_email     sunxiaoxia77@yahoo.cn.
_publ_contact_author_fax     '086 791 3826894'
_publ_contact_author_phone     '086 791 3805183'
_publ_section_title
;
1,2-Di-tert-butylethane-1,2-diylbis(tert-butanesulfinamide)
;
loop_
    _publ_author_name
    _publ_author_address
    'Xiaoxia Sun'
;
Jiangxi Key Laboratory of Organic Chemistry,
Jiangxi Science & Technology Normal University,
Nanchang 330013,
People's Republic of China
;
    'Yu Hu'
;
Experimental Chemistry Center,
Nanchang University,
Nanchang 330031,
People's Republic of China
;
    'Congbin Fan'
;
Jiangxi Key Laboratory of Organic Chemistry,
Jiangxi Science & Technology Normal University,
Nanchang 330013,
People's Republic of China
;
    'Weihong Xiao'
;
Jiangxi Key Laboratory of Organic Chemistry,
Jiangxi Science & Technology Normal University,
Nanchang 330013,
People's Republic of China
;
