# Supplementary material for: 1,2-Di-tert-butyl­ethane-1,2-diyl bis­(tert-butane­sulfinamide)
Source: Acta Crystallogr Sect E Struct Rep Online. 2008 Dec 20;65(Pt 1):o172. doi: 10.1107/S1600536808042360 (PMC2968083; doi:10.1107/S1600536808042360)
Supplement: Supplementary file 2 [file e-65-0o172-Isup2.hkl]

# 
# h,k,l, Fc-squared, Fo-squared, sigma(Fo-squared) and status flag 
# 
data_I
_shelx_title ' Y1890 in P2(1)/c' 
_shelx_refln_list_code          4 
_shelx_F_calc_maximum      209.62 
_exptl_crystal_F_000       840.00 
_reflns_d_resolution_high  0.8255 
 
loop_ 
 _symmetry_equiv_pos_as_xyz 
 'x, y, z' 
 '-x, y+1/2, -z+1/2' 
 '-x, -y, -z' 
 'x, -y-1/2, z-1/2' 
 
_cell_length_a    13.0526 
_cell_length_b     9.5775 
_cell_length_c    18.2791 
_cell_angle_alpha  90.000 
_cell_angle_beta   92.069 
_cell_angle_gamma  90.000 
 
_shelx_F_squared_multiplier     1.000 
 
loop_ 
 _refln_index_h 
 _refln_index_k 
 _refln_index_l 
 _refln_F_squared_calc 
 _refln_F_squared_meas 
 _refln_F_squared_sigma 
 _refln_observed_status 
   1   0   0        0.60        0.49      0.97 o 
   2   0   0      173.45      166.74      3.24 o 
   3   0   0       37.53       37.26      2.75 o 
   4   0   0     1267.01     1291.35     11.72 o 
   5   0   0      122.80      117.64      4.86 o 
   6   0   0     1602.62     1539.74     16.27 o 
   7   0   0       23.37       24.62      4.86 o 
   8   0   0     1706.68     1828.77     21.45 o 
   9   0   0       13.89       15.55      5.67 o 
  10   0   0      371.65      377.79     12.64 o 
  11   0   0        0.58        2.27      6.32 o 
  12   0   0      913.95      925.23     22.38 o 
  13   0   0       57.25       59.94     11.99 o 
  14   0   0       31.02       43.90     11.18 o 
  15   0   0       20.52       35.64     12.63 o 
   1   1   0    24251.46    25271.57    170.28 o 
   2   1   0     2731.32     2799.97     13.02 o 
   3   1   0     6683.73     6392.51     23.39 o 
   4   1   0      395.19      451.44      7.46 o 
   5   1   0     3293.30     3338.33     21.59 o 
   6   1   0      714.75      742.56     11.85 o 
   7   1   0      326.56      302.14      8.92 o 
   8   1   0       18.63       23.16      5.18 o 
   9   1   0      712.90      772.63     15.89 o 
  10   1   0      102.25      106.44      8.59 o 
  11   1   0       25.35       17.82      8.10 o 
  12   1   0       17.40       24.78      8.75 o 
  13   1   0      690.95      799.73     22.21 o 
  14   1   0        4.54        5.51     10.04 o 
  15   1   0      254.18      262.96     17.01 o 
   0   2   0     7282.96     7031.64    107.59 o 
   1   2   0     1135.21     1104.11      9.29 o 
   2   2   0      165.52      157.07      4.54 o 
   3   2   0     1527.38     1742.58     13.52 o 
   4   2   0     3002.45     2968.86     19.46 o 
   5   2   0       35.47       49.25      4.54 o 
   6   2   0     1318.21     1355.66     16.09 o 
   7   2   0      107.32      122.97      6.97 o 
   8   2   0        5.41        3.24      5.18 o 
   9   2   0      428.42      409.45     12.64 o 
  10   2   0       32.27       35.64      7.61 o 
  11   2   0       94.11      106.11     10.21 o 
  12   2   0      490.22      497.27     17.67 o 
  13   2   0       11.46        9.23      9.72 o 
  14   2   0        7.65       11.18     10.04 o 
  15   2   0        1.30        2.11     11.01 o 
   1   3   0     1604.05     1559.07     13.20 o 
   2   3   0     5882.64     5725.70     26.27 o 
   3   3   0     1810.67     1917.68     16.29 o 
   4   3   0       51.41       42.28      4.86 o 
   5   3   0      212.80      180.21      7.45 o 
   6   3   0       85.83      123.77      6.64 o 
   7   3   0     1048.86     1138.45     17.37 o 
   8   3   0      178.87      195.89      9.24 o 
   9   3   0       60.12       63.66      7.61 o 
  10   3   0       13.89       19.44      7.77 o 
  11   3   0      407.59      399.17     15.88 o 
  12   3   0        9.03        6.64      9.23 o 
  13   3   0       79.42       93.95     11.34 o 
  14   3   0       52.00       65.60     11.66 o 
  15   3   0       34.56       42.60     12.80 o 
   0   4   0       37.31       28.67      4.21 o 
   1   4   0      165.01      172.42      6.16 o 
   2   4   0      326.71      298.95      7.94 o 
   3   4   0     2714.18     2838.01     22.34 o 
   4   4   0      880.25      923.71     14.12 o 
   5   4   0     1590.44     1633.44     19.34 o 
   6   4   0      470.31      441.63     11.51 o 
   7   4   0       51.49       44.55      6.48 o 
   8   4   0      169.78      166.56      9.88 o 
   9   4   0       44.41       41.14      7.61 o 
  10   4   0       25.32       16.68      8.42 o 
  11   4   0      100.56      108.70     10.85 o 
  12   4   0       80.45       73.06     11.02 o 
  13   4   0      130.26      139.64     12.80 o 
  14   4   0        1.91        1.94     10.69 o 
   1   5   0      188.93      198.99      7.94 o 
   2   5   0     1066.69     1204.73     16.07 o 
   3   5   0      192.19      187.32      7.78 o 
   4   5   0      877.58      949.08     15.42 o 
   5   5   0      177.87      159.60      8.43 o 
   6   5   0       64.38       57.83      6.97 o 
   7   5   0       37.66       39.52      6.97 o 
   8   5   0        6.83       12.47      7.29 o 
   9   5   0        7.45       13.77      7.29 o 
  10   5   0        0.10       -5.18      8.10 o 
  11   5   0       97.61       92.50     11.66 o 
  12   5   0        6.28        1.78      9.56 o 
  13   5   0        3.58       -0.65     10.04 o 
  14   5   0       73.99       70.14     13.12 o 
   0   6   0      110.63      115.03      7.61 o 
   1   6   0      162.36      154.74      8.26 o 
   2   6   0      420.89      437.36     12.16 o 
   3   6   0       24.80       36.12      6.80 o 
   4   6   0       85.54       79.70      7.29 o 
   5   6   0      245.83      234.48     10.69 o 
   6   6   0      485.96      481.60     13.94 o 
   7   6   0      165.24      154.56     10.69 o 
   8   6   0       46.64       37.42      8.75 o 
   9   6   0       63.04       54.43      9.88 o 
  10   6   0       61.36       62.37     10.37 o 
  11   6   0        0.10        0.49      9.23 o 
  12   6   0        9.15        1.13      9.56 o 
  13   6   0       15.57        9.72     11.99 o 
   1   7   0       48.71       38.07      8.10 o 
   2   7   0     1200.25     1163.85     20.13 o 
   3   7   0      882.12      923.93     18.49 o 
   4   7   0        6.25        9.88      7.13 o 
   5   7   0       97.49       84.73     10.04 o 
   6   7   0      154.96      147.75     11.02 o 
   7   7   0      129.93      118.43     10.69 o 
   8   7   0       23.08       17.17      8.26 o 
   9   7   0       88.23       72.09     10.04 o 
  10   7   0       52.65       45.03     10.53 o 
  11   7   0       48.95       62.04     12.15 o 
  12   7   0       53.91       49.24     12.15 o 
   0   8   0      131.10      153.91     10.85 o 
   1   8   0      616.96      602.62     17.02 o 
   2   8   0      148.77      145.00     11.18 o 
   3   8   0     1165.71     1064.52     22.55 o 
   4   8   0      425.81      383.30     15.40 o 
   5   8   0       10.22       10.37      8.42 o 
   6   8   0      111.94      104.81     10.04 o 
   7   8   0       37.48       42.44      8.91 o 
   8   8   0        9.28        7.61      8.10 o 
   9   8   0        7.23       16.04     10.04 o 
  10   8   0       76.66       92.01     13.12 o 
  11   8   0       99.71      143.04     14.74 o 
   1   9   0        0.94        0.49      8.10 o 
   2   9   0      253.21      238.18     13.12 o 
   3   9   0      759.58      783.29     21.40 o 
   4   9   0       12.14        1.46      9.56 o 
   5   9   0        0.19        2.11      8.91 o 
   6   9   0       28.26       25.43      9.56 o 
   7   9   0       74.40       80.35     11.18 o 
   8   9   0        3.00       -3.24      8.75 o 
   9   9   0      139.66      159.08     14.90 o 
   0  10   0      371.17      390.22     17.50 o 
   1  10   0        2.19       -7.13     10.69 o 
   2  10   0       30.10       33.21     10.69 o 
   3  10   0       12.83       16.68     10.04 o 
   4  10   0        8.79        5.99     10.04 o 
   5  10   0       10.16        7.77     10.37 o 
   6  10   0      282.50      309.80     17.82 o 
   7  10   0        2.82        3.40     10.69 o 
   8  10   0        8.68       -0.81     10.37 o 
   1  11   0        0.48        2.75     10.85 o 
   2  11   0       41.81       30.45     12.47 o 
   3  11   0       22.81       26.24     12.15 o 
   4  11   0       12.77       12.63     11.99 o 
   5  11   0       31.16       28.18     12.15 o 
 -15   1   1        7.21        0.00     11.66 o 
 -14   1   1        2.10        2.27     10.04 o 
 -13   1   1       40.19       44.55     11.50 o 
 -12   1   1       24.77       28.99      9.23 o 
 -11   1   1      212.70      209.50     11.34 o 
 -10   1   1       52.01       45.03      8.10 o 
  -9   1   1        1.06        1.46      5.51 o 
  -8   1   1      346.27      370.85     10.54 o 
  -7   1   1      130.50      123.30      6.64 o 
  -6   1   1      625.98      666.47     11.03 o 
  -5   1   1      315.10      282.11      7.13 o 
  -4   1   1       21.23       22.52      3.24 o 
  -3   1   1        5.65       12.63      2.59 o 
  -2   1   1    12751.56    12533.66    137.99 o 
  -1   1   1       15.28       27.05      1.78 o 
   0   1   1     1334.43     1315.93     25.69 o 
   1   1   1      369.97      381.35      4.39 o 
   2   1   1    11992.03    11708.66    135.20 o 
   3   1   1     1077.57     1201.49     10.42 o 
   4   1   1     1324.52     1323.39     12.37 o 
   5   1   1      133.11      138.38      5.35 o 
   6   1   1      178.20      161.72      6.48 o 
   7   1   1      112.26      131.23      6.48 o 
   8   1   1      270.60      282.31      9.24 o 
   9   1   1       19.86       25.92      5.99 o 
  10   1   1       11.21        6.48      6.16 o 
  11   1   1        0.93       -1.94      7.29 o 
  12   1   1        1.39        0.32      8.58 o 
  13   1   1        7.30       16.52     10.37 o 
  14   1   1       35.98       52.00     11.18 o 
  15   1   1       43.27       48.27     12.80 o 
 -15   2   1       49.87       52.97     12.80 o 
 -14   2   1       98.37       96.87     12.31 o 
 -13   2   1       86.79       64.80     11.18 o 
 -12   2   1       86.19       83.10     11.18 o 
 -11   2   1       72.41       84.07     10.21 o 
 -10   2   1      480.42      486.78     14.59 o 
  -9   2   1        0.25        2.11      5.83 o 
  -8   2   1      490.74      509.40     12.32 o 
  -7   2   1       73.48       65.29      5.99 o 
  -6   2   1     1419.41     1632.11     17.72 o 
  -5   2   1     2602.72     2747.45     20.72 o 
  -4   2   1       81.06       90.57      4.54 o 
  -3   2   1      745.57      764.11      9.26 o 
  -2   2   1     4796.87     4777.25     20.52 o 
  -1   2   1      217.52      238.38      4.70 o 
   0   2   1    13395.55    13176.58    110.01 o 
   1   2   1      465.85      520.72      6.66 o 
   2   2   1    26371.50    26722.99    244.87 o 
   3   2   1     1118.72     1163.22     11.22 o 
   4   2   1     3816.36     3831.72     22.30 o 
   5   2   1      395.00      320.41      7.78 o 
   6   2   1       29.07       63.66      5.18 o 
   7   2   1     1105.71     1154.98     16.40 o 
   8   2   1      762.87      795.80     15.09 o 
   9   2   1      179.69      187.79      9.40 o 
  10   2   1      238.51      224.58     11.02 o 
  11   2   1      187.82      194.10     11.34 o 
  12   2   1       54.18       60.26     10.53 o 
  13   2   1      204.74      211.27     13.77 o 
  14   2   1        0.09       -0.81      9.88 o 
  15   2   1        4.48       18.63     12.15 o 
 -15   3   1       30.97       33.69     11.99 o 
 -14   3   1        4.37       12.31      9.07 o 
 -13   3   1        2.73        3.89      9.07 o 
 -12   3   1       24.73       24.62     10.37 o 
 -11   3   1     1549.45     1576.53     27.92 o 
 -10   3   1       28.84       18.79      7.61 o 
  -9   3   1      154.67      168.17      9.56 o 
  -8   3   1       13.48        7.13      5.99 o 
  -7   3   1      279.02      263.03      9.40 o 
  -6   3   1      220.70      184.58      7.78 o 
  -5   3   1     1322.37     1112.97     14.63 o 
  -4   3   1     3467.70     3561.60     23.55 o 
  -3   3   1      123.76      155.39      5.67 o 
  -2   3   1     4803.40     5032.66     24.69 o 
  -1   3   1        7.50       20.41      3.08 o 
   0   3   1     1521.97     1658.03     17.19 o 
   1   3   1     5984.71     5978.06     25.99 o 
   2   3   1     1297.29     1370.19     13.18 o 
   3   3   1      348.12      335.16      7.78 o 
   4   3   1      575.32      603.01     10.38 o 
   5   3   1     3169.13     3095.06     23.83 o 
   6   3   1      447.39      464.35     10.86 o 
   7   3   1     1031.45     1015.70     16.72 o 
   8   3   1      927.27      848.05     16.39 o 
   9   3   1       69.12       94.44      8.42 o 
  10   3   1      138.93      131.23     10.04 o 
  11   3   1      169.11      187.61     13.29 o 
  12   3   1       43.48       49.41     10.53 o 
  13   3   1       21.51       12.63      9.07 o 
  14   3   1      136.14      133.81     13.77 o 
  15   3   1        0.62        1.62     11.01 o 
 -14   4   1       75.79       81.97     12.31 o 
 -13   4   1        8.02       10.20      9.07 o 
 -12   4   1      222.48      214.52     14.42 o 
 -11   4   1       27.50       28.83      9.39 o 
 -10   4   1      227.25      209.66     12.48 o 
  -9   4   1      281.00      296.22     12.48 o 
  -8   4   1     1474.78     1390.09     21.92 o 
  -7   4   1      133.85      129.13      8.26 o 
  -6   4   1        2.33        5.02      5.51 o 
  -5   4   1     2222.77     2308.94     22.46 o 
  -4   4   1     1347.35     1334.34     16.57 o 
  -3   4   1      269.06      277.33      8.27 o 
  -2   4   1      334.94      282.90      7.94 o 
  -1   4   1      601.52      625.32     10.22 o 
   0   4   1     2701.55     2760.16     17.87 o 
   1   4   1      201.23      204.85      6.48 o 
   2   4   1     2149.13     2243.51     19.39 o 
   3   4   1       19.07       13.28      4.70 o 
   4   4   1     2637.71     2923.88     23.96 o 
   5   4   1       57.92       64.64      6.48 o 
   6   4   1      119.03      101.58      7.13 o 
   7   4   1     1017.15      970.07     17.53 o 
   8   4   1     1437.91     1419.54     22.24 o 
   9   4   1       13.46       21.38      7.45 o 
  10   4   1        6.51        2.43      8.26 o 
  11   4   1      584.82      627.18     19.13 o 
  12   4   1        6.30       -0.65      8.75 o 
  13   4   1       26.54       22.03     10.20 o 
  14   4   1       57.52       57.34     12.80 o 
 -14   5   1        3.79       -9.07     10.20 o 
 -13   5   1        0.50        1.13     10.20 o 
 -12   5   1       18.65       16.52      9.39 o 
 -11   5   1      219.40      240.60     13.77 o 
 -10   5   1       16.74        9.23      8.26 o 
  -9   5   1        0.54       -5.18      7.61 o 
  -8   5   1      495.16      494.73     15.24 o 
  -7   5   1      680.83      688.85     16.22 o 
  -6   5   1      661.81      649.47     14.59 o 
  -5   5   1      592.20      605.98     13.30 o 
  -4   5   1       33.46       32.40      5.51 o 
  -3   5   1        0.17       20.25      5.02 o 
  -2   5   1      300.53      276.52      8.75 o 
  -1   5   1     1604.09     1576.47     18.05 o 
   0   5   1       38.87       41.15      3.61 o 
   1   5   1     2777.18     2905.29     23.96 o 
   2   5   1      447.73      429.01     10.38 o 
   3   5   1      889.33      889.15     14.44 o 
   4   5   1      155.95      150.52      8.10 o 
   5   5   1     1949.62     1914.13     22.76 o 
   6   5   1       31.17       44.38      6.80 o 
   7   5   1      236.26      233.50     10.69 o 
   8   5   1       57.03       57.67      8.26 o 
   9   5   1      108.72      105.62      9.56 o 
  10   5   1      812.66      750.78     20.76 o 
  11   5   1      133.26      118.59     12.47 o 
  12   5   1       21.41       16.68      9.72 o 
  13   5   1       62.13       87.31     12.15 o 
  14   5   1      129.38      148.07     15.23 o 
 -13   6   1       23.18       19.11     11.01 o 
 -12   6   1       45.10       57.99     11.01 o 
 -11   6   1       44.93       44.87     10.04 o 
 -10   6   1        6.48        5.02      8.26 o 
  -9   6   1       53.65       53.46      8.91 o 
  -8   6   1      253.20      236.41     12.80 o 
  -7   6   1       89.49       85.86      9.07 o 
  -6   6   1      334.12      287.66     12.32 o 
  -5   6   1      248.98      279.04     11.18 o 
  -4   6   1      132.56      129.45      8.10 o 
  -3   6   1       21.57       20.73      5.99 o 
  -2   6   1     1575.21     1534.77     20.31 o 
  -1   6   1      302.47      313.12     10.37 o 
   0   6   1     1275.92     1290.11     13.09 o 
   1   6   1     1627.83     1574.99     20.64 o 
   2   6   1       48.32       44.39      6.64 o 
   3   6   1      438.38      432.34     12.00 o 
   4   6   1      263.17      277.11     10.53 o 
   5   6   1      201.05      194.76      9.72 o 
   6   6   1      277.65      288.12     11.99 o 
   7   6   1       19.47       16.68      7.94 o 
   8   6   1      226.04      204.64     11.83 o 
   9   6   1       69.97       72.73      9.88 o 
  10   6   1       13.59        6.64      8.42 o 
  11   6   1      108.52      114.69     12.80 o 
  12   6   1       10.41       10.20      9.56 o 
  13   6   1       15.22       16.36     11.34 o 
 -12   7   1        4.50       16.52     10.85 o 
 -11   7   1       33.66       40.01     11.82 o 
 -10   7   1      100.56       89.10     11.99 o 
  -9   7   1       36.17       54.10      9.72 o 
  -8   7   1       46.17       39.04      9.23 o 
  -7   7   1       68.91       66.42      9.40 o 
  -6   7   1       41.90       45.84      8.75 o 
  -5   7   1     1121.74     1097.30     21.09 o 
  -4   7   1       63.30       61.72      8.26 o 
  -3   7   1       57.14       83.42      8.91 o 
  -2   7   1      233.88      240.95     11.83 o 
  -1   7   1       65.04       69.01      8.42 o 
   0   7   1      227.66      231.29      7.50 o 
   1   7   1     1328.65     1331.50     21.59 o 
   2   7   1     1277.25     1253.91     21.10 o 
   3   7   1        8.49       14.25      7.61 o 
   4   7   1      102.68       98.01      9.07 o 
   5   7   1      660.52      675.95     17.51 o 
   6   7   1      163.41      200.09     11.99 o 
   7   7   1        4.58       20.41      7.61 o 
   8   7   1       99.56       99.79     10.37 o 
   9   7   1       38.98       28.67      9.40 o 
  10   7   1        7.43       17.33      9.39 o 
  11   7   1       31.01       40.01     11.01 o 
  12   7   1        1.28       12.80     11.01 o 
 -11   8   1      100.59       92.50     14.58 o 
 -10   8   1        1.27        1.62      9.88 o 
  -9   8   1       27.33       29.80     10.37 o 
  -8   8   1        5.37        6.16      9.07 o 
  -7   8   1       90.95      100.92     10.69 o 
  -6   8   1       61.04       74.19     10.04 o 
  -5   8   1      133.99      151.47     11.34 o 
  -4   8   1       18.62       20.57      8.91 o 
  -3   8   1        6.50        6.48      9.56 o 
  -2   8   1      341.12      314.55     14.59 o 
  -1   8   1       83.55       96.71     10.69 o 
   0   8   1      146.22      132.13      7.39 o 
   1   8   1      328.80      311.63     13.61 o 
   2   8   1      157.16      159.58     11.18 o 
   3   8   1      502.91      534.58     16.86 o 
   4   8   1       98.75      118.91     10.69 o 
   5   8   1       36.19       48.11      9.40 o 
   6   8   1       19.80       14.58      8.58 o 
   7   8   1        3.41        6.48      8.75 o 
   8   8   1        4.00        3.89      7.61 o 
   9   8   1        7.85       24.13      9.39 o 
  10   8   1      110.27      100.44     13.12 o 
  11   8   1        4.02        4.21     10.85 o 
  -9   9   1       18.12       13.93     11.50 o 
  -8   9   1        0.83        4.54      9.07 o 
  -7   9   1       40.22       36.61     10.53 o 
  -6   9   1       35.40       36.12     10.04 o 
  -5   9   1       28.19       18.47      9.72 o 
  -4   9   1       88.47      109.67     11.50 o 
  -3   9   1      378.02      373.05     16.69 o 
  -2   9   1       55.30       50.38      9.88 o 
  -1   9   1       68.03       59.94      9.88 o 
   0   9   1       90.06       84.57      6.98 o 
   1   9   1       58.13       52.48      9.56 o 
   2   9   1       58.51       65.12     10.53 o 
   3   9   1        0.80       -2.27      9.56 o 
   4   9   1      221.95      190.86     14.26 o 
   5   9   1      129.86      136.73     12.31 o 
   6   9   1       89.32       90.07     11.50 o 
   7   9   1       18.58       25.43      9.72 o 
   8   9   1        1.32       -1.94      9.56 o 
   9   9   1       28.31       31.75     10.85 o 
  -8  10   1       13.23       14.74     11.01 o 
  -7  10   1       12.24       30.94     11.18 o 
  -6  10   1       25.97       33.04     11.99 o 
  -5  10   1       15.56        9.39     10.69 o 
  -4  10   1      160.18      191.01     13.61 o 
  -3  10   1       47.89       59.45     11.01 o 
  -2  10   1        3.16        6.16     10.04 o 
  -1  10   1      323.38      336.39     16.85 o 
   0  10   1       80.05       87.80      8.76 o 
   1  10   1      140.43      136.57     12.15 o 
   2  10   1       19.60        4.70      9.72 o 
   3  10   1      127.71      126.68     12.64 o 
   4  10   1       10.54        0.81      9.88 o 
   5  10   1        4.89        1.78     10.20 o 
   6  10   1       83.03       94.93     13.45 o 
   7  10   1       36.10       62.04     11.66 o 
  -5  11   1       78.74       96.87     13.77 o 
  -4  11   1      125.34      132.84     14.74 o 
  -3  11   1      185.01      201.05     16.52 o 
  -2  11   1        6.74        2.11     11.50 o 
  -1  11   1        5.52        8.75     10.85 o 
   0  11   1       34.47       31.85      7.95 o 
   1  11   1        4.61       17.49     11.01 o 
   2  11   1      144.26      155.04     15.55 o 
   3  11   1        5.44       10.04     11.50 o 
   4  11   1      139.14      132.35     14.90 o 
 -15   0   2       88.35      100.76     13.12 o 
 -14   0   2       13.33       11.82     10.53 o 
 -13   0   2     1009.79     1083.72     25.95 o 
 -12   0   2        8.51        8.58      8.91 o 
 -11   0   2      167.89      175.14     11.02 o 
 -10   0   2       60.28       53.78      7.61 o 
  -9   0   2      777.40      797.86     16.38 o 
  -8   0   2     1129.68     1141.73     17.21 o 
  -7   0   2      410.56      355.05      9.73 o 
  -6   0   2     1501.74     1583.94     16.59 o 
  -5   0   2     4116.87     3987.43     23.62 o 
  -4   0   2     2118.10     2211.34     15.67 o 
  -3   0   2     3235.49     2885.50     15.62 o 
  -2   0   2     2482.01     2306.91     12.01 o 
  -1   0   2    27495.91    28210.52    183.30 o 
   0   0   2    11435.79    11391.80     71.68 o 
   1   0   2    11743.31    12342.78    118.38 o 
   2   0   2    24808.16    24300.95    203.13 o 
   3   0   2    15428.22    15049.70    181.05 o 
   4   0   2      467.94      476.70      7.79 o 
   5   0   2     2237.91     2261.38     18.10 o 
   6   0   2      544.50      539.80     10.38 o 
   7   0   2      162.33      149.23      7.13 o 
   8   0   2      306.47      291.08      9.40 o 
   9   0   2      865.22      923.04     17.20 o 
  10   0   2      257.81      262.35     11.18 o 
  11   0   2      275.64      265.58     12.48 o 
  12   0   2       13.95       20.41      9.23 o 
  13   0   2      364.05      389.57     17.18 o 
  14   0   2       44.46       48.76     11.18 o 
  15   0   2      523.79      528.84     23.34 o 
 -15   1   2        3.27        4.21     10.85 o 
 -14   1   2       74.86       80.02     12.47 o 
 -13   1   2       79.40       67.23     11.99 o 
 -12   1   2      128.73      124.74     11.50 o 
 -11   1   2        4.74        4.70      8.10 o 
 -10   1   2      543.39      530.77     15.08 o 
  -9   1   2       65.72       61.07      6.64 o 
  -8   1   2        9.91        8.91      4.86 o 
  -7   1   2        9.82        5.83      4.37 o 
  -6   1   2      602.98      656.51     11.19 o 
  -5   1   2        0.02       -0.32      3.40 o 
  -4   1   2    11426.77    11274.48    173.68 o 
  -3   1   2      228.70      203.32      4.86 o 
  -2   1   2     6667.94     6517.40    103.14 o 
  -1   1   2     2103.43     1998.11     10.52 o 
   0   1   2    21045.36    20618.16    641.17 o 
   1   1   2     1406.97     1297.41      8.67 o 
   2   1   2    11713.40    11776.82    142.18 o 
   3   1   2      412.89      418.16      6.49 o 
   4   1   2     3933.13     3972.44     21.84 o 
   5   1   2       73.62       63.51      4.37 o 
   6   1   2      349.68      327.15      8.43 o 
   7   1   2       41.35       47.46      5.18 o 
   8   1   2      131.19      114.22      6.97 o 
   9   1   2       40.98       40.98      6.48 o 
  10   1   2       39.34       46.33      7.29 o 
  11   1   2       19.20       22.68      7.94 o 
  12   1   2      426.89      429.97     16.21 o 
  13   1   2       16.03       22.51      9.56 o 
  14   1   2       69.49       65.61     10.85 o 
  15   1   2        0.79        3.73     12.47 o 
 -15   2   2       53.14       35.96     11.99 o 
 -14   2   2        0.56       -0.81      9.07 o 
 -13   2   2      178.86      188.26     14.10 o 
 -12   2   2       15.80       10.37      9.56 o 
 -11   2   2       26.98       23.00      8.42 o 
 -10   2   2      121.72      116.64      9.40 o 
  -9   2   2        0.13       -4.05      5.99 o 
  -8   2   2      126.01      108.06      7.29 o 
  -7   2   2      845.27      799.15     14.12 o 
  -6   2   2     1157.10     1206.30     15.59 o 
  -5   2   2     1042.13     1047.37     13.32 o 
  -4   2   2      955.58     1056.34     12.18 o 
  -3   2   2     1480.14     1447.83     12.70 o 
  -2   2   2     1085.78     1101.22     10.25 o 
  -1   2   2     1080.38     1050.73      9.44 o 
   0   2   2      183.29      159.21      2.98 o 
   1   2   2      472.24      467.88      6.66 o 
   2   2   2      550.68      624.25      8.12 o 
   3   2   2     2914.25     2907.70     18.17 o 
   4   2   2      807.69      938.73     11.37 o 
   5   2   2      187.70      222.83      6.81 o 
   6   2   2      518.05      554.79     11.03 o 
   7   2   2       37.48       51.19      5.51 o 
   8   2   2      188.18      200.60      8.75 o 
   9   2   2      572.05      576.22     14.59 o 
  10   2   2       29.36       29.64      7.78 o 
  11   2   2       69.12       80.19      8.91 o 
  12   2   2        2.13        6.32      8.91 o 
  13   2   2       38.08       50.05     10.20 o 
  14   2   2       15.47       15.39      9.56 o 
  15   2   2      297.67      287.28     17.99 o 
 -15   3   2        6.25        9.07     11.34 o 
 -14   3   2        0.01       -0.16      9.56 o 
 -13   3   2       20.32       14.74      9.23 o 
 -12   3   2       36.83       43.90     10.53 o 
 -11   3   2       32.45       46.81      9.88 o 
 -10   3   2      196.43      174.82     11.34 o 
  -9   3   2       98.17       89.75      8.75 o 
  -8   3   2       18.30       14.74      5.83 o 
  -7   3   2      100.15      102.39      6.80 o 
  -6   3   2     1080.66     1167.01     16.40 o 
  -5   3   2      131.08      139.02      6.64 o 
  -4   3   2     4751.96     4692.39     27.56 o 
  -3   3   2      140.34      143.25      5.67 o 
  -2   3   2      524.92      541.78      8.76 o 
  -1   3   2      751.93      888.54     10.39 o 
   0   3   2     3088.15     3026.42     18.67 o 
   1   3   2      981.98     1051.46     11.38 o 
   2   3   2     1027.37      993.99     11.54 o 
   3   3   2     8684.89     8990.96     35.88 o 
   4   3   2      185.29      217.15      7.29 o 
   5   3   2      798.92      819.37     13.15 o 
   6   3   2      657.30      621.40     12.33 o 
   7   3   2      510.84      495.32     12.00 o 
   8   3   2      346.44      364.18     12.16 o 
   9   3   2       21.61       20.25      6.97 o 
  10   3   2       23.28       25.43      7.78 o 
  11   3   2       86.21      100.44     10.53 o 
  12   3   2      554.62      546.09     18.32 o 
  13   3   2       23.37       27.86      9.56 o 
  14   3   2       10.22        8.10     10.04 o 
  15   3   2       37.57       56.69     11.82 o 
 -14   4   2       13.62        9.07     11.01 o 
 -13   4   2        7.76        3.73      9.23 o 
 -12   4   2       11.41       13.12      9.88 o 
 -11   4   2        0.99        6.32      8.58 o 
 -10   4   2       24.51       17.01      8.91 o 
  -9   4   2      305.91      311.63     13.29 o 
  -8   4   2      359.02      349.91     12.32 o 
  -7   4   2      602.97      608.39     14.11 o 
  -6   4   2       95.85       88.62      7.29 o 
  -5   4   2      800.12      776.86     13.95 o 
  -4   4   2      603.35      552.78     11.52 o 
  -3   4   2      269.40      235.35      7.46 o 
  -2   4   2     5561.78     5550.84     30.24 o 
  -1   4   2       66.13       65.29      4.70 o 
   0   4   2      618.32      663.81     17.93 o 
   1   4   2      125.61      141.45      6.16 o 
   2   4   2     8483.43     8814.72     38.58 o 
   3   4   2     2192.87     2162.06     20.19 o 
   4   4   2     1935.20     1835.52     19.52 o 
   5   4   2      883.25      957.11     15.25 o 
   6   4   2        0.09       -4.54      5.02 o 
   7   4   2        2.13        5.18      6.48 o 
   8   4   2      410.46      372.15     13.13 o 
   9   4   2      518.65      487.61     15.08 o 
  10   4   2      471.64      457.56     16.05 o 
  11   4   2      225.77      211.28     13.93 o 
  12   4   2        4.59        8.75      8.91 o 
  13   4   2        9.25       13.28     10.04 o 
  14   4   2       42.20       50.54     11.18 o 
 -14   5   2       10.46       10.53     11.18 o 
 -13   5   2        0.01       -0.32      9.23 o 
 -12   5   2        6.83        6.64      9.39 o 
 -11   5   2       44.20       49.24      9.72 o 
 -10   5   2       21.92       31.42      8.58 o 
  -9   5   2      232.33      223.11     12.64 o 
  -8   5   2      202.10      184.39     11.34 o 
  -7   5   2       57.85       60.75      7.45 o 
  -6   5   2      253.90      255.55     10.37 o 
  -5   5   2      145.84      140.80      7.94 o 
  -4   5   2       96.54      138.68      7.13 o 
  -3   5   2      916.49      934.79     14.77 o 
  -2   5   2      198.60      255.87      8.59 o 
  -1   5   2      626.59      648.01     12.17 o 
   0   5   2        0.18        3.81      3.21 o 
   1   5   2      435.13      467.92     10.70 o 
   2   5   2       99.52       97.53      6.64 o 
   3   5   2       89.71      112.43      7.13 o 
   4   5   2     1265.57     1276.82     18.19 o 
   5   5   2      185.74      182.61      8.91 o 
   6   5   2      363.25      381.53     11.99 o 
   7   5   2        6.80        2.92      6.80 o 
   8   5   2       90.73       70.63      9.07 o 
   9   5   2      112.85      106.92     10.37 o 
  10   5   2        4.52        6.32      9.39 o 
  11   5   2      139.01      153.74     12.80 o 
  12   5   2       15.63       20.41      9.39 o 
  13   5   2       34.80       30.94     10.85 o 
  14   5   2        5.53        3.40     11.82 o 
 -13   6   2       16.58       27.05     11.66 o 
 -12   6   2        8.50       16.04     10.37 o 
 -11   6   2        9.23        5.99      9.23 o 
 -10   6   2       44.38       33.04      8.75 o 
  -9   6   2       81.99       67.88     10.04 o 
  -8   6   2        0.42       -1.78      7.61 o 
  -7   6   2      279.50      274.18     12.32 o 
  -6   6   2      955.80      891.90     18.66 o 
  -5   6   2      310.22      312.45     11.99 o 
  -4   6   2       12.86       20.73      5.83 o 
  -3   6   2      507.08      486.86     12.65 o 
  -2   6   2      818.89      796.53     15.57 o 
  -1   6   2       86.63       90.56      7.61 o 
   0   6   2       25.38       32.77      4.87 o 
   1   6   2      505.04      492.88     13.13 o 
   2   6   2       78.73       65.93      6.97 o 
   3   6   2       70.44       55.24      6.48 o 
   4   6   2       90.27       90.72      7.78 o 
   5   6   2      511.08      507.09     14.27 o 
   6   6   2       56.35       60.75      7.94 o 
   7   6   2      146.70      143.70     10.37 o 
   8   6   2      157.30      126.69     10.53 o 
   9   6   2       18.20       11.01      8.75 o 
  10   6   2       17.92       25.11      9.07 o 
  11   6   2        3.16        0.97      8.91 o 
  12   6   2       11.21       14.25      9.88 o 
  13   6   2        5.80        8.42     11.50 o 
 -12   7   2       20.64       15.06     11.34 o 
 -11   7   2       42.53       46.17     11.66 o 
 -10   7   2       48.60       50.54     10.53 o 
  -9   7   2       62.45       68.68     10.37 o 
  -8   7   2       20.70       16.85      8.75 o 
  -7   7   2       38.88       30.78      8.10 o 
  -6   7   2       68.23       62.69      9.56 o 
  -5   7   2      184.03      169.15     11.50 o 
  -4   7   2      364.04      369.19     13.29 o 
  -3   7   2     1316.07     1314.79     21.75 o 
  -2   7   2      407.82      412.18     13.78 o 
  -1   7   2      939.82      887.56     18.33 o 
   0   7   2      111.96      107.84      6.80 o 
   1   7   2      727.55      701.72     16.70 o 
   2   7   2      201.93      204.16     11.18 o 
   3   7   2       64.75       68.20      8.26 o 
   4   7   2      124.64      132.68      9.72 o 
   5   7   2      121.34      130.41     10.21 o 
   6   7   2      448.49      426.76     15.40 o 
   7   7   2      153.16      154.39     11.34 o 
   8   7   2       46.85       49.41      9.07 o 
   9   7   2       35.08       33.04      9.23 o 
  10   7   2        0.77       -3.24      9.72 o 
  11   7   2       33.63       35.96     10.69 o 
  12   7   2      143.90      152.93     15.23 o 
 -11   8   2        4.65       12.15     12.15 o 
 -10   8   2       11.00       10.69     10.69 o 
  -9   8   2       77.38       89.74     11.66 o 
  -8   8   2       12.04       11.99      8.91 o 
  -7   8   2       74.44       61.39     10.04 o 
  -6   8   2       70.49       68.20     10.21 o 
  -5   8   2       38.25       50.21      9.40 o 
  -4   8   2       89.08       84.56      9.56 o 
  -3   8   2      133.05      130.09     11.34 o 
  -2   8   2      883.29      891.37     20.44 o 
  -1   8   2     1904.83     1846.87     27.78 o 
   0   8   2      408.85      411.56     10.37 o 
   1   8   2       21.45       31.26      8.42 o 
   2   8   2      491.66      508.65     16.21 o 
   3   8   2      596.75      575.67     17.35 o 
   4   8   2        0.10        2.59      7.61 o 
   5   8   2        0.77        0.32      8.42 o 
   6   8   2        0.60        7.94      8.26 o 
   7   8   2       24.63       24.30      9.07 o 
   8   8   2        0.55        0.65      7.77 o 
   9   8   2       91.78       76.95     11.66 o 
  10   8   2       64.29       68.03     12.31 o 
  11   8   2       79.61       92.01     13.45 o 
  -9   9   2       38.40       60.91     12.63 o 
  -8   9   2        0.27       -2.75      9.39 o 
  -7   9   2       79.15       73.06     11.18 o 
  -6   9   2       50.77       46.65     10.04 o 
  -5   9   2       60.21       66.90     10.37 o 
  -4   9   2      210.28      203.50     13.12 o 
  -3   9   2      215.69      213.54     13.77 o 
  -2   9   2      201.16      196.53     12.48 o 
  -1   9   2        0.91        6.96      9.07 o 
   0   9   2      101.21      101.14      7.44 o 
   1   9   2        5.16        6.64      7.77 o 
   2   9   2      185.25      166.23     12.15 o 
   3   9   2        3.02        4.86      9.39 o 
   4   9   2      158.04      146.94     12.31 o 
   5   9   2       57.70       56.21     10.85 o 
   6   9   2      168.25      163.14     13.61 o 
   7   9   2        0.09       -8.91      8.91 o 
   8   9   2       17.45       26.56      9.39 o 
   9   9   2        3.49       -6.96      9.56 o 
  -7  10   2      116.91      124.90     14.90 o 
  -6  10   2       49.20       43.25     11.34 o 
  -5  10   2       14.40       20.90     10.20 o 
  -4  10   2        3.36        4.86     10.69 o 
  -3  10   2      100.41       98.33     12.31 o 
  -2  10   2        3.69        2.92      9.88 o 
  -1  10   2      327.34      346.44     16.85 o 
   0  10   2       22.23       18.74      7.21 o 
   1  10   2        4.84       11.50     10.04 o 
   2  10   2        2.09        4.37      9.23 o 
   3  10   2      135.79      141.59     13.45 o 
   4  10   2        1.05        8.58     10.37 o 
   5  10   2      167.27      154.72     14.09 o 
   6  10   2        7.85       15.87     10.85 o 
   7  10   2       29.10       35.31     11.01 o 
  -4  11   2       41.99       56.05     12.80 o 
  -3  11   2        1.51        0.97     11.18 o 
  -2  11   2       48.06       50.54     12.47 o 
  -1  11   2        7.74        9.56     11.01 o 
   0  11   2       17.96       19.78      7.78 o 
   1  11   2      111.46      114.37     13.93 o 
   2  11   2       23.81       17.01     11.50 o 
   3  11   2        0.00       -2.43     11.01 o 
   4  11   2       41.23       43.57     11.82 o 
 -15   1   3       18.75       33.04     11.34 o 
 -14   1   3       41.22       43.74     11.50 o 
 -13   1   3       59.16       68.84     11.50 o 
 -12   1   3       71.52       73.87     10.04 o 
 -11   1   3       16.70       17.49      8.58 o 
 -10   1   3      119.84      122.64      9.56 o 
  -9   1   3       12.72       15.55      5.67 o 
  -8   1   3       33.09       40.98      6.16 o 
  -7   1   3       63.64       67.88      5.99 o 
  -6   1   3     1762.53     2000.13     19.03 o 
  -5   1   3       45.73       38.72      4.37 o 
  -4   1   3        4.83        3.89      3.56 o 
  -3   1   3      346.41      381.83      6.49 o 
  -2   1   3     9293.35     9204.99    132.86 o 
  -1   1   3        9.15       15.39      2.27 o 
   0   1   3     2943.63     2847.36     20.12 o 
   1   1   3      170.47      152.73      3.89 o 
   2   1   3       84.37      137.90      4.05 o 
   3   1   3       53.66       48.44      3.24 o 
   4   1   3      149.21      161.24      5.35 o 
   5   1   3       11.82       13.44      3.73 o 
   6   1   3       76.00       92.67      5.67 o 
   7   1   3      129.18      129.45      6.80 o 
   8   1   3       49.32       40.98      5.99 o 
   9   1   3       41.55       38.88      6.32 o 
  10   1   3       33.46       39.04      7.78 o 
  11   1   3        7.70       11.99      7.61 o 
  12   1   3      105.46       99.30     11.18 o 
  13   1   3       35.79       31.91     10.53 o 
  14   1   3        4.79        3.89      9.88 o 
  15   1   3        5.04        1.30     12.31 o 
 -15   2   3       81.92       88.28     12.64 o 
 -14   2   3        0.30       -7.61      9.23 o 
 -13   2   3        3.82       11.01      9.39 o 
 -12   2   3       50.99       51.84     10.04 o 
 -11   2   3      620.19      588.01     17.83 o 
 -10   2   3       43.91       34.67      7.45 o 
  -9   2   3      270.09      278.72     10.86 o 
  -8   2   3      618.18      596.92     13.78 o 
  -7   2   3        1.45        6.96      5.02 o 
  -6   2   3      503.15      486.66     10.38 o 
  -5   2   3       27.58       25.59      4.37 o 
  -4   2   3     1177.46     1248.23     13.65 o 
  -3   2   3      500.07      540.64      8.28 o 
  -2   2   3     1043.11      986.77     10.25 o 
  -1   2   3      958.88      909.08      9.43 o 
   0   2   3     5712.43     5553.04     15.86 o 
   1   2   3      101.42      104.84      4.05 o 
   2   2   3      144.84      147.97      4.54 o 
   3   2   3      899.02      929.01     10.89 o 
   4   2   3     1967.26     2047.52     17.27 o 
   5   2   3     1109.54     1201.24     14.62 o 
   6   2   3      163.52      169.65      7.29 o 
   7   2   3      926.50      988.12     15.74 o 
   8   2   3      102.09       90.40      7.45 o 
   9   2   3        2.58        3.89      6.32 o 
  10   2   3       69.61       73.87      8.59 o 
  11   2   3        0.88       -1.62      7.77 o 
  12   2   3       81.38       74.19     11.02 o 
  13   2   3        5.66        1.13      8.58 o 
  14   2   3       31.33       25.59     10.69 o 
  15   2   3        2.32       -2.11     12.15 o 
 -15   3   3        4.24       -3.56     11.18 o 
 -14   3   3       42.77       35.80     10.53 o 
 -13   3   3        8.99        9.39      9.23 o 
 -12   3   3      446.12      479.73     18.15 o 
 -11   3   3       37.44       38.07      9.23 o 
 -10   3   3        9.45        8.91      8.26 o 
  -9   3   3      282.57      270.14     12.15 o 
  -8   3   3     1095.07     1037.99     18.18 o 
  -7   3   3       35.42       38.23      6.16 o 
  -6   3   3      753.74      702.80     13.30 o 
  -5   3   3      943.98     1109.89     14.93 o 
  -4   3   3        5.77       18.63      4.86 o 
  -3   3   3     2058.17     2026.48     17.43 o 
  -2   3   3     1771.11     1700.79     15.15 o 
  -1   3   3      496.44      529.89      8.60 o 
   0   3   3      554.14      497.65     15.50 o 
   1   3   3       93.53      118.60      4.86 o 
   2   3   3      110.59      118.44      5.83 o 
   3   3   3     1387.82     1370.69     14.80 o 
   4   3   3     7722.18     7745.07     36.50 o 
   5   3   3      227.33      224.45      8.27 o 
   6   3   3      376.84      423.74     10.54 o 
   7   3   3       34.75       24.78      5.51 o 
   8   3   3      882.37      857.84     16.87 o 
   9   3   3      134.26      116.97      9.56 o 
  10   3   3       34.77       31.91      8.26 o 
  11   3   3      177.20      180.81     12.31 o 
  12   3   3        1.20        7.61      9.23 o 
  13   3   3      164.58      159.25     12.96 o 
  14   3   3       27.99       23.16     11.34 o 
  15   3   3       16.32       27.54     11.50 o 
 -14   4   3        5.15        8.58      9.56 o 
 -13   4   3       30.76       37.42     10.37 o 
 -12   4   3        1.12        1.78      9.23 o 
 -11   4   3      139.51      132.03     11.66 o 
 -10   4   3      207.39      197.99     11.99 o 
  -9   4   3     1679.82     1678.32     26.15 o 
  -8   4   3       33.30       29.97      7.45 o 
  -7   4   3      110.72      107.41      7.78 o 
  -6   4   3      813.05      873.60     15.90 o 
  -5   4   3     2177.03     1963.28     21.32 o 
  -4   4   3       61.82       67.88      5.83 o 
  -3   4   3       37.88       70.14      5.35 o 
  -2   4   3      809.88      827.31     12.34 o 
  -1   4   3     1278.10     1413.19     15.44 o 
   0   4   3        8.42        8.99      2.75 o 
   1   4   3     3923.32     3893.66     25.53 o 
   2   4   3       77.61       93.15      6.16 o 
   3   4   3     1986.63     2059.58     20.02 o 
   4   4   3      504.22      502.04     11.19 o 
   5   4   3      862.54      873.79     14.93 o 
   6   4   3      463.36      470.14     12.00 o 
   7   4   3     1647.25     1694.78     22.90 o 
   8   4   3        0.21       -0.65      7.13 o 
   9   4   3       83.21       89.10      9.07 o 
  10   4   3      915.35      853.42     20.92 o 
  11   4   3       80.63       81.48     11.02 o 
  12   4   3        2.15        6.96      8.58 o 
  13   4   3       44.44       38.39     10.04 o 
  14   4   3       45.78       53.29     12.47 o 
 -14   5   3       22.22       28.67     10.85 o 
 -13   5   3        0.40       -2.75     10.20 o 
 -12   5   3      292.88      307.70     16.20 o 
 -11   5   3        0.37        3.40      8.42 o 
 -10   5   3       11.93       11.34      8.26 o 
  -9   5   3      477.46      470.86     16.37 o 
  -8   5   3     1250.81     1229.96     22.40 o 
  -7   5   3       13.76       19.92      7.13 o 
  -6   5   3      155.92      169.15      9.07 o 
  -5   5   3       11.91       17.33      5.67 o 
  -4   5   3      219.12      212.12      8.59 o 
  -3   5   3      596.80      600.05     12.49 o 
  -2   5   3     1640.87     1695.39     19.51 o 
  -1   5   3        2.96       -4.21      4.54 o 
   0   5   3     1277.35     1351.35     12.17 o 
   1   5   3     1442.11     1512.96     18.36 o 
   2   5   3       56.10       66.58      5.99 o 
   3   5   3      279.32      299.83      9.56 o 
   4   5   3     2069.58     1965.70     22.44 o 
   5   5   3      266.70      260.58     10.05 o 
   6   5   3       29.49       33.69      6.64 o 
   7   5   3      493.40      456.00     14.43 o 
   8   5   3      337.39      332.38     12.96 o 
   9   5   3      526.48      482.72     16.37 o 
  10   5   3      613.09      611.31     19.45 o 
  11   5   3       65.81       76.13     10.85 o 
  12   5   3       58.19       48.11      9.88 o 
  13   5   3       26.45       44.71     11.18 o 
  14   5   3       42.70       44.55     12.31 o 
 -13   6   3       32.44       42.76     11.99 o 
 -12   6   3       30.83       21.54     11.34 o 
 -11   6   3       65.58       82.94     12.15 o 
 -10   6   3        7.76       12.15      8.58 o 
  -9   6   3      201.79      191.99     12.64 o 
  -8   6   3      100.22      117.29     10.85 o 
  -7   6   3       65.07       52.32      9.23 o 
  -6   6   3        2.34        4.54      7.94 o 
  -5   6   3      867.24      859.06     17.84 o 
  -4   6   3       41.64       46.98      7.29 o 
  -3   6   3      647.06      624.66     14.43 o 
  -2   6   3      135.95      144.36      8.42 o 
  -1   6   3       52.42       43.09      6.16 o 
   0   6   3        0.60        1.93      5.10 o 
   1   6   3     3254.15     3354.71     29.82 o 
   2   6   3      481.51      423.94     12.32 o 
   3   6   3      222.68      218.11      9.72 o 
   4   6   3       38.29       18.14      6.16 o 
   5   6   3      137.26      166.55      9.56 o 
   6   6   3        0.00        1.94      6.96 o 
   7   6   3      214.21      211.77     11.83 o 
   8   6   3      124.24      142.56     10.85 o 
   9   6   3       55.20       63.34      9.72 o 
  10   6   3      123.26      121.82     11.83 o 
  11   6   3      178.60      186.15     13.61 o 
  12   6   3       32.18       35.64     10.37 o 
  13   6   3      154.03      177.88     15.23 o 
 -12   7   3       69.32       79.05     13.61 o 
 -11   7   3      199.30      181.62     15.55 o 
 -10   7   3        1.38        5.83      9.39 o 
  -9   7   3        3.34       -1.30      8.75 o 
  -8   7   3       66.41       73.54      9.88 o 
  -7   7   3      152.77      163.63     11.66 o 
  -6   7   3      232.99      220.85     12.31 o 
  -5   7   3       18.47       24.30      8.26 o 
  -4   7   3       34.43       29.64      7.94 o 
  -3   7   3      383.65      356.40     13.13 o 
  -2   7   3     1087.94     1046.27     19.96 o 
  -1   7   3      726.84      784.42     17.35 o 
   0   7   3     1399.22     1397.14     43.10 o 
   1   7   3        1.04       -1.30      7.45 o 
   2   7   3       12.76       17.66      7.45 o 
   3   7   3       21.32       38.07      7.61 o 
   4   7   3      448.65      431.15     14.10 o 
   5   7   3      363.52      353.30     13.94 o 
   6   7   3        3.34        8.91      7.94 o 
   7   7   3      111.44       90.56     10.21 o 
   8   7   3        6.69        4.05      8.10 o 
   9   7   3      100.48       98.98     11.50 o 
  10   7   3       97.80       98.98     12.47 o 
  11   7   3       43.67       51.19     11.34 o 
  12   7   3       89.83       84.24     13.61 o 
 -11   8   3       21.96       22.19     11.99 o 
 -10   8   3      155.41      156.01     15.23 o 
  -9   8   3       17.54       31.75     11.01 o 
  -8   8   3      102.73       93.15     11.50 o 
  -7   8   3        0.19        8.10      8.26 o 
  -6   8   3       17.97       13.93      8.91 o 
  -5   8   3        2.37       -2.59      7.94 o 
  -4   8   3       73.14       70.14      9.40 o 
  -3   8   3      514.23      549.01     16.86 o 
  -2   8   3      192.57      194.10     12.80 o 
  -1   8   3       84.93       83.27     11.02 o 
   0   8   3       37.09       31.99      6.37 o 
   1   8   3      104.38       86.51     10.37 o 
   2   8   3      147.15      167.19     11.99 o 
   3   8   3       26.01       42.76      9.07 o 
   4   8   3       67.15       63.99     10.04 o 
   5   8   3        2.04        1.13      8.10 o 
   6   8   3      185.40      207.05     13.12 o 
   7   8   3       51.51       48.92     10.21 o 
   8   8   3       29.53       23.33      9.56 o 
   9   8   3       86.56       77.43     11.34 o 
  10   8   3        0.00        2.27      9.72 o 
  11   8   3        9.01        0.65     11.18 o 
  -9   9   3       29.86       52.64     11.34 o 
  -8   9   3        6.86        4.21      9.39 o 
  -7   9   3       69.60       83.75     12.47 o 
  -6   9   3       56.54       55.89     11.18 o 
  -5   9   3       11.06       17.66      9.23 o 
  -4   9   3      126.54      113.08     11.50 o 
  -3   9   3      152.75      148.40     11.50 o 
  -2   9   3        0.42        7.77      9.07 o 
  -1   9   3      223.34      234.12     13.45 o 
   0   9   3        0.44       -4.46      6.18 o 
   1   9   3        0.34       -2.43      8.58 o 
   2   9   3        3.08        5.51      9.07 o 
   3   9   3      224.79      214.84     13.61 o 
   4   9   3        8.02        9.23      9.07 o 
   5   9   3      266.15      291.17     15.55 o 
   6   9   3      123.93      117.45     12.64 o 
   7   9   3       54.49       37.26     10.69 o 
   8   9   3        7.10        1.94      9.39 o 
   9   9   3       38.00       39.36     11.18 o 
  -7  10   3       93.46       89.10     13.12 o 
  -6  10   3       10.09        9.39     10.85 o 
  -5  10   3        0.83        5.35     10.20 o 
  -4  10   3      202.63      225.69     15.39 o 
  -3  10   3        1.04        3.73      9.39 o 
  -2  10   3       61.62       49.24     11.18 o 
  -1  10   3       11.34       23.65     10.85 o 
   0  10   3      164.08      182.88     12.80 o 
   1  10   3       14.75        6.16     10.20 o 
   2  10   3       68.61       88.28     12.15 o 
   3  10   3       13.92       15.55     10.53 o 
   4  10   3        1.59       -1.46     10.04 o 
   5  10   3       14.39       10.37     10.85 o 
   6  10   3      157.94      186.63     15.39 o 
   7  10   3        5.92        6.64     10.69 o 
  -4  11   3       58.07       47.79     12.96 o 
  -3  11   3       99.18      115.02     14.09 o 
  -2  11   3        0.46        1.46     10.69 o 
  -1  11   3       71.26       77.11     12.80 o 
   0  11   3        0.53        6.58      7.17 o 
   1  11   3       17.02       18.79     12.31 o 
   2  11   3        1.13       -4.37     11.34 o 
   3  11   3      103.67      112.59     12.96 o 
   4  11   3       11.59       16.68     11.50 o 
 -15   0   4        0.01        6.16      9.72 o 
 -14   0   4      119.29      115.99     12.80 o 
 -13   0   4       54.94       72.41     11.34 o 
 -12   0   4       37.60       34.34      9.56 o 
 -11   0   4      198.64      203.66     12.64 o 
 -10   0   4     1163.74     1139.00     20.93 o 
  -9   0   4       78.70       82.94      7.29 o 
  -8   0   4      557.25      560.38     12.81 o 
  -7   0   4      122.89      139.82      7.61 o 
  -6   0   4     6441.91     6609.09     35.04 o 
  -5   0   4     7739.83     7920.33     35.07 o 
  -4   0   4      394.60      314.64      6.97 o 
  -3   0   4      138.37      144.88      4.54 o 
  -2   0   4     8433.30     8771.79    135.51 o 
  -1   0   4      471.54      484.85      6.33 o 
   0   0   4    29018.29    28630.25    164.51 o 
   1   0   4      386.41      399.74      6.00 o 
   2   0   4    43939.78    44461.14    334.20 o 
   3   0   4      783.73      732.81      9.42 o 
   4   0   4      497.62      442.73      8.27 o 
   5   0   4       85.29       67.07      5.18 o 
   6   0   4      925.37      789.08     12.99 o 
   7   0   4     1857.21     1847.34     20.98 o 
   8   0   4      739.72      719.03     14.60 o 
   9   0   4     1497.91     1507.60     22.41 o 
  10   0   4      537.65      536.59     15.40 o 
  11   0   4       99.16       99.79     10.21 o 
  12   0   4      959.48     1021.75     23.52 o 
  13   0   4       57.59       63.98     10.69 o 
  14   0   4      100.47       97.52     12.64 o 
  15   0   4       34.60       41.63     12.63 o 
 -15   1   4        9.74        7.13     10.37 o 
 -14   1   4       11.82        3.73     10.20 o 
 -13   1   4      321.43      317.76     16.53 o 
 -12   1   4        6.98        8.42      8.75 o 
 -11   1   4      707.92      698.67     18.65 o 
 -10   1   4      179.69      174.17     10.37 o 
  -9   1   4        0.11       -0.49      5.51 o 
  -8   1   4      979.16      993.12     16.71 o 
  -7   1   4     1227.55     1185.15     16.73 o 
  -6   1   4       25.91       39.04      5.02 o 
  -5   1   4      288.51      240.07      7.13 o 
  -4   1   4    11778.19    11825.03    192.05 o 
  -3   1   4       12.80       20.41      3.08 o 
  -2   1   4     1870.39     1855.98     13.39 o 
  -1   1   4     5075.94     4878.66     20.24 o 
   0   1   4     2450.89     2447.07      9.97 o 
   1   1   4       77.85      112.94      3.73 o 
   2   1   4       69.64       69.51      3.56 o 
   3   1   4     4244.97     4271.91     22.69 o 
   4   1   4      383.74      425.03      8.27 o 
   5   1   4     3507.50     3506.61     24.36 o 
   6   1   4        0.27       -0.97      4.21 o 
   7   1   4       28.20       30.62      5.18 o 
   8   1   4      358.24      345.24     11.18 o 
   9   1   4      143.99      140.79      9.07 o 
  10   1   4       35.32       32.07      7.61 o 
  11   1   4      658.99      684.34     18.64 o 
  12   1   4       74.47       66.58     10.21 o 
  13   1   4       44.17       38.39     10.37 o 
  14   1   4       61.32       66.90     12.15 o 
  15   1   4      298.79      343.83     19.12 o 
 -15   2   4        9.67        7.61     11.34 o 
 -14   2   4       63.06       77.75     11.66 o 
 -13   2   4        0.31        0.00      8.42 o 
 -12   2   4       24.93       17.33      9.39 o 
 -11   2   4      148.36      142.41     11.50 o 
 -10   2   4      242.84      259.90     12.31 o 
  -9   2   4      120.24      132.52      9.07 o 
  -8   2   4      644.36      624.18     14.43 o 
  -7   2   4     1199.93     1176.67     17.37 o 
  -6   2   4      148.03      159.27      7.29 o 
  -5   2   4        4.78        5.99      3.89 o 
  -4   2   4     6673.45     6798.78     32.02 o 
  -3   2   4     3033.59     3284.82     20.61 o 
  -2   2   4      343.92      336.68      6.81 o 
  -1   2   4      220.72      231.01      5.35 o 
   0   2   4       10.40        8.39      1.71 o 
   1   2   4      280.54      301.60      6.16 o 
   2   2   4     2933.92     2726.63     18.00 o 
   3   2   4        9.36       10.53      3.56 o 
   4   2   4      205.85      225.60      7.13 o 
   5   2   4      827.91      862.00     12.98 o 
   6   2   4      892.86      891.31     14.28 o 
   7   2   4       17.81       13.44      5.51 o 
   8   2   4      724.26      673.56     14.60 o 
   9   2   4        0.17       -0.81      6.64 o 
  10   2   4       29.85       32.23      8.26 o 
  11   2   4       81.99       78.89      9.88 o 
  12   2   4      305.38      307.07     15.07 o 
  13   2   4        5.92        6.96      8.91 o 
  14   2   4      100.34      105.62     12.96 o 
  15   2   4       30.78       33.21     12.63 o 
 -15   3   4        5.19       12.96     10.20 o 
 -14   3   4        0.07       -5.35      9.56 o 
 -13   3   4       25.84       37.42     10.37 o 
 -12   3   4       18.21       22.19      9.23 o 
 -11   3   4       66.81       64.31      9.56 o 
 -10   3   4      102.19      105.14     10.37 o 
  -9   3   4      283.88      250.53     12.96 o 
  -8   3   4      488.79      455.54     13.29 o 
  -7   3   4     1341.41     1256.22     19.00 o 
  -6   3   4       19.79       22.35      5.67 o 
  -5   3   4      728.04      745.84     12.82 o 
  -4   3   4     1355.57     1413.65     16.09 o 
  -3   3   4      606.54      585.87     10.22 o 
  -2   3   4     1532.56     1679.66     15.62 o 
  -1   3   4     6255.62     6349.60     29.22 o 
   0   3   4     1266.81     1299.89     29.35 o 
   1   3   4     2183.26     2477.32     18.43 o 
   2   3   4     1531.64     1620.00     15.78 o 
   3   3   4       21.82       15.06      4.54 o 
   4   3   4       14.17       11.99      5.02 o 
   5   3   4     2016.70     2022.09     20.66 o 
   6   3   4       37.23       40.17      5.83 o 
   7   3   4       15.53       11.99      5.99 o 
   8   3   4       72.63       68.69      7.94 o 
   9   3   4     1031.55     1024.37     19.79 o 
  10   3   4        0.90       -5.18      7.45 o 
  11   3   4      275.86      287.45     13.94 o 
  12   3   4        7.77        8.26      9.23 o 
  13   3   4       18.96       21.54      9.56 o 
  14   3   4       18.53       22.68     10.20 o 
 -14   4   4       28.10       33.53     11.18 o 
 -13   4   4        4.28        0.81      9.72 o 
 -12   4   4       13.56       36.44     10.37 o 
 -11   4   4       98.53      100.60     10.85 o 
 -10   4   4       43.69       49.08      9.72 o 
  -9   4   4      413.59      391.74     15.07 o 
  -8   4   4       10.97        8.26      7.61 o 
  -7   4   4       17.10       15.87      6.80 o 
  -6   4   4      535.67      532.79     13.13 o 
  -5   4   4       12.74       25.43      5.51 o 
  -4   4   4      661.98      653.22     12.49 o 
  -3   4   4       26.39       32.56      5.02 o 
  -2   4   4        0.70       12.31      4.05 o 
  -1   4   4        2.95        3.40      4.05 o 
   0   4   4     1170.86     1149.98     35.66 o 
   1   4   4      749.12      724.27     11.85 o 
   2   4   4      137.17      217.77      7.62 o 
   3   4   4      709.57      817.86     13.63 o 
   4   4   4       96.35       97.85      7.13 o 
   5   4   4      327.00      317.84     10.05 o 
   6   4   4      436.94      358.58     11.51 o 
   7   4   4      699.70      686.47     15.73 o 
   8   4   4      138.32      125.40      9.72 o 
   9   4   4       23.25       19.44      8.26 o 
  10   4   4      246.89      242.40     13.93 o 
  11   4   4       60.51       73.38     11.02 o 
  12   4   4       31.70       36.93      9.07 o 
  13   4   4       21.03       13.77     10.04 o 
  14   4   4        0.05        0.81      9.88 o 
 -14   5   4        3.35        1.30     10.04 o 
 -13   5   4        0.04       -2.11      9.39 o 
 -12   5   4       23.45       18.79      9.88 o 
 -11   5   4        0.31       -4.05      8.42 o 
 -10   5   4       10.96       11.18      8.10 o 
  -9   5   4       65.74       59.29     10.37 o 
  -8   5   4        1.31        1.30      8.10 o 
  -7   5   4      292.13      283.43     12.32 o 
  -6   5   4      256.84      260.08     11.18 o 
  -5   5   4      213.68      193.47      9.07 o 
  -4   5   4       41.47       44.55      6.16 o 
  -3   5   4       11.58       28.51      5.83 o 
  -2   5   4     1095.62     1155.59     16.40 o 
  -1   5   4      407.85      470.46     10.86 o 
   0   5   4        4.71       18.70      3.55 o 
   1   5   4       23.90       26.89      5.51 o 
   2   5   4      133.18      156.84      7.78 o 
   3   5   4       97.90       98.82      7.45 o 
   4   5   4       45.39       47.46      6.64 o 
   5   5   4       24.45       23.49      6.48 o 
   6   5   4      603.12      600.89     15.08 o 
   7   5   4      230.65      210.48     11.34 o 
   8   5   4       63.41       65.61      8.91 o 
   9   5   4       72.09       83.10     10.37 o 
  10   5   4       48.34       53.29     10.21 o 
  11   5   4        0.69       -1.13      9.39 o 
  12   5   4        0.13        4.05      8.91 o 
  13   5   4        6.77        0.49     10.04 o 
 -13   6   4       57.67       67.39     13.12 o 
 -12   6   4        8.20        3.08     11.82 o 
 -11   6   4        1.82        8.26      9.72 o 
 -10   6   4        0.07        0.32      8.75 o 
  -9   6   4        1.27       14.90      8.26 o 
  -8   6   4      210.47      201.88     12.48 o 
  -7   6   4     1366.16     1300.54     24.02 o 
  -6   6   4      702.21      734.06     17.35 o 
  -5   6   4      258.86      240.15     11.51 o 
  -4   6   4      495.54      501.74     13.62 o 
  -3   6   4      130.17      123.45      8.10 o 
  -2   6   4       29.27       39.69      6.32 o 
  -1   6   4      187.60      214.53      9.07 o 
   0   6   4      151.27      139.40      9.48 o 
   1   6   4        4.42        3.56      6.32 o 
   2   6   4      270.09      277.44     10.37 o 
   3   6   4      144.73      151.32      8.75 o 
   4   6   4       19.74       21.54      6.64 o 
   5   6   4       42.24       40.66      7.45 o 
   6   6   4       67.18       66.09      8.75 o 
   7   6   4      343.94      351.50     13.94 o 
   8   6   4      218.45      244.33     13.12 o 
   9   6   4        0.25        9.39      8.26 o 
  10   6   4        6.35        0.81      9.39 o 
  11   6   4        0.08        4.21      8.91 o 
  12   6   4        2.14        8.10     10.37 o 
  13   6   4       31.94       41.14     11.34 o 
 -12   7   4       47.96       45.68     12.63 o 
 -11   7   4        0.06       -5.35     11.01 o 
 -10   7   4      118.17      127.17     12.64 o 
  -9   7   4       82.70       78.08     10.69 o 
  -8   7   4        0.11       -4.70      8.10 o 
  -7   7   4       92.11      101.57     10.21 o 
  -6   7   4      383.16      399.16     15.23 o 
  -5   7   4      354.71      362.20     14.10 o 
  -4   7   4       95.47       94.61      9.56 o 
  -3   7   4       73.41       81.81      9.40 o 
  -2   7   4      657.60      647.29     16.86 o 
  -1   7   4     2509.00     2488.98     29.44 o 
   0   7   4      515.56      518.68     18.97 o 
   1   7   4      100.49       95.58      9.07 o 
   2   7   4       33.60       28.19      7.94 o 
   3   7   4       75.28       75.65      8.42 o 
   4   7   4      243.26      228.63     11.67 o 
   5   7   4      339.65      396.87     14.42 o 
   6   7   4       24.29       19.92      8.58 o 
   7   7   4       55.12       61.39     10.04 o 
   8   7   4        0.05       -3.40      8.26 o 
   9   7   4       48.18       45.19     11.01 o 
  10   7   4       51.99       68.36     11.66 o 
  11   7   4      139.92      130.25     13.12 o 
  12   7   4       16.30       21.22     11.66 o 
 -11   8   4        3.37        3.40     10.53 o 
 -10   8   4       48.50       57.67     12.47 o 
  -9   8   4      166.78      153.42     13.93 o 
  -8   8   4        0.38        4.54      9.56 o 
  -7   8   4       61.20       60.42     10.04 o 
  -6   8   4       22.78       18.79      8.75 o 
  -5   8   4       50.23       54.10      9.07 o 
  -4   8   4       40.61       48.76      9.07 o 
  -3   8   4      142.97      133.17     10.85 o 
  -2   8   4     1005.98      913.24     21.09 o 
  -1   8   4      652.02      590.64     17.51 o 
   0   8   4       12.46       12.07      6.11 o 
   1   8   4      501.71      495.03     16.21 o 
   2   8   4      473.74      449.46     15.88 o 
   3   8   4       23.98       12.47      8.91 o 
   4   8   4      253.59      196.38     12.48 o 
   5   8   4       21.13       14.09      8.91 o 
   6   8   4        7.00       10.20      8.58 o 
   7   8   4        4.93        7.29      8.42 o 
   8   8   4      137.95      151.31     12.96 o 
   9   8   4       78.03       86.66     11.99 o 
  10   8   4       17.36       20.09     11.66 o 
  -9   9   4       28.51       16.68     11.50 o 
  -8   9   4        2.91        8.75      9.72 o 
  -7   9   4       23.07       37.09     10.37 o 
  -6   9   4       54.15       50.38     10.69 o 
  -5   9   4      139.02      123.12     11.50 o 
  -4   9   4       15.61       11.82      9.23 o 
  -3   9   4       28.72       26.89      9.72 o 
  -2   9   4        0.02        3.40      9.23 o 
  -1   9   4      292.03      288.59     14.26 o 
   0   9   4      373.07      334.07     10.60 o 
   1   9   4      237.49      255.03     13.93 o 
   2   9   4       41.18       49.41      9.88 o 
   3   9   4      151.65      154.07     12.47 o 
   4   9   4        0.11       -1.30      8.91 o 
   5   9   4      143.74      148.07     13.61 o 
   6   9   4       18.85       16.52     10.37 o 
   7   9   4        7.56        0.00     10.20 o 
   8   9   4        3.20        8.42      9.88 o 
   9   9   4       29.21       26.56     11.18 o 
  -7  10   4       27.59       38.71     11.99 o 
  -6  10   4       29.74       34.34     12.47 o 
  -5  10   4        0.38       -8.58     10.37 o 
  -4  10   4      143.74      163.78     13.93 o 
  -3  10   4        4.59       13.44      9.56 o 
  -2  10   4        9.86       14.90      9.72 o 
  -1  10   4       46.40       51.35     11.34 o 
   0  10   4       66.00       67.74      7.90 o 
   1  10   4        0.13       -0.49     10.04 o 
   2  10   4      244.63      266.37     16.04 o 
   3  10   4        4.58        4.54      9.88 o 
   4  10   4       38.73       27.05     11.01 o 
   5  10   4       38.69       33.37     11.99 o 
   6  10   4      108.70      115.02     13.93 o 
   7  10   4        0.11        3.08     10.04 o 
  -4  11   4       31.88       38.07     12.47 o 
  -3  11   4       35.30       37.58     11.34 o 
  -2  11   4        0.74        6.96     10.69 o 
  -1  11   4       12.58       28.18     11.01 o 
   0  11   4       18.42       17.59      7.61 o 
   1  11   4        0.00        8.42     10.04 o 
   2  11   4       23.05       13.93     12.31 o 
   3  11   4        4.28        4.21     11.50 o 
   4  11   4       74.30       70.46     13.28 o 
 -15   1   5       17.05       15.23     11.01 o 
 -14   1   5       47.97       49.08     10.85 o 
 -13   1   5        8.02       10.53      9.39 o 
 -12   1   5        0.72        7.13      8.42 o 
 -11   1   5       94.52       79.70     10.37 o 
 -10   1   5        3.46        3.24      7.45 o 
  -9   1   5      182.67      181.47      9.88 o 
  -8   1   5        0.75        1.78      5.99 o 
  -7   1   5      113.18      142.08      7.94 o 
  -6   1   5       79.86       90.07      5.99 o 
  -5   1   5      192.72      192.20      6.97 o 
  -4   1   5      285.99      319.68      7.78 o 
  -3   1   5      127.84      128.18      5.19 o 
  -2   1   5      924.46     1010.77     10.89 o 
  -1   1   5      250.18      226.51      5.35 o 
   0   1   5      416.88      471.52      5.05 o 
   1   1   5        1.92        6.16      2.43 o 
   2   1   5     2063.72     1908.19     14.85 o 
   3   1   5     1132.16     1168.98     12.84 o 
   4   1   5      813.96      837.87     11.85 o 
   5   1   5       29.45       50.86      5.51 o 
   6   1   5       22.50       28.83      5.02 o 
   7   1   5      511.51      562.95     12.48 o 
   8   1   5       87.02       84.73      7.29 o 
   9   1   5        7.68        4.37      6.48 o 
  10   1   5       14.77        5.83      7.13 o 
  11   1   5      174.35      179.35     12.96 o 
  12   1   5        5.01        7.77     10.37 o 
  13   1   5       64.47       51.67     10.69 o 
  14   1   5       14.66       12.15     10.85 o 
  15   1   5        3.81       -3.24     11.18 o 
 -15   2   5       17.65       26.56     11.34 o 
 -14   2   5        0.43        2.43      9.88 o 
 -13   2   5       54.96       44.22     10.53 o 
 -12   2   5      227.84      181.47     12.96 o 
 -11   2   5       66.52       58.15      9.72 o 
 -10   2   5        6.47       -0.65      7.94 o 
  -9   2   5        6.43        5.67      7.45 o 
  -8   2   5     1325.19     1368.67     21.11 o 
  -7   2   5      275.63      263.84      9.72 o 
  -6   2   5      534.49      499.30     11.35 o 
  -5   2   5       23.60       27.70      4.70 o 
  -4   2   5      219.94      228.03      7.29 o 
  -3   2   5      903.38      978.68     12.02 o 
  -2   2   5     1370.29     1304.00     13.18 o 
  -1   2   5        0.02        0.49      2.43 o 
   0   2   5     3199.86     3078.80     13.49 o 
   1   2   5       52.05       61.72      3.89 o 
   2   2   5       61.59       70.47      4.21 o 
   3   2   5      815.26      795.55     11.20 o 
   4   2   5     7549.47     7552.19     35.83 o 
   5   2   5       13.95       24.30      5.02 o 
   6   2   5      962.60      930.81     15.09 o 
   7   2   5       36.24       29.16      6.16 o 
   8   2   5       14.43       11.99      6.64 o 
   9   2   5      294.48      283.59     11.83 o 
  10   2   5      570.33      520.22     16.70 o 
  11   2   5        2.13       -3.89      7.77 o 
  12   2   5       81.59       87.15     10.85 o 
  13   2   5        1.81        2.59      9.56 o 
  14   2   5        6.87       13.44     10.20 o 
  15   2   5        3.73        4.70     10.53 o 
 -14   3   5        2.39        4.86      9.88 o 
 -13   3   5      121.27      134.14     12.96 o 
 -12   3   5        3.62        2.43      8.75 o 
 -11   3   5      252.47      227.17     13.45 o 
 -10   3   5       49.77       56.21      9.56 o 
  -9   3   5     2269.80     2188.92     29.10 o 
  -8   3   5       32.72       36.28      7.78 o 
  -7   3   5      290.93      267.40     10.86 o 
  -6   3   5       30.63       21.87      5.99 o 
  -5   3   5      546.47      511.64     11.19 o 
  -4   3   5      328.98      333.93      9.24 o 
  -3   3   5      860.45      746.91     12.01 o 
  -2   3   5      336.24      316.96      7.94 o 
  -1   3   5      585.05      646.88     10.22 o 
   0   3   5       40.46       47.55      3.09 o 
   1   3   5     1265.03     1214.00     13.98 o 
   2   3   5     1388.53     1379.54     15.28 o 
   3   3   5     3388.89     3219.22     24.18 o 
   4   3   5       69.83       77.92      5.99 o 
   5   3   5      937.43     1074.59     15.74 o 
   6   3   5      516.75      548.35     12.32 o 
   7   3   5     2799.87     2731.95     28.33 o 
   8   3   5       23.65       32.88      7.78 o 
   9   3   5      644.99      604.77     16.21 o 
  10   3   5      132.13      120.53     10.69 o 
  11   3   5       83.60      101.73     10.69 o 
  12   3   5        3.62        8.91      8.26 o 
  13   3   5       84.57      110.96     11.66 o 
  14   3   5       16.52       25.59     10.85 o 
 -14   4   5        7.37       10.37      9.72 o 
 -13   4   5        1.72       -9.07      9.23 o 
 -12   4   5      276.86      276.26     15.23 o 
 -11   4   5        0.20       -7.29      8.42 o 
 -10   4   5      378.48      358.15     14.75 o 
  -9   4   5      132.31      111.46     11.18 o 
  -8   4   5     1181.85     1129.15     21.42 o 
  -7   4   5      454.43      462.47     13.45 o 
  -6   4   5     3016.86     2955.47     28.83 o 
  -5   4   5       31.40       43.25      5.83 o 
  -4   4   5      714.46      804.45     13.79 o 
  -3   4   5      255.90      258.01      8.43 o 
  -2   4   5       16.52       10.04      4.21 o 
  -1   4   5      194.49      243.73      7.62 o 
   0   4   5     3671.95     3632.28     30.56 o 
   1   4   5        3.87        7.45      4.37 o 
   2   4   5        0.19        1.13      4.37 o 
   3   4   5       61.44       60.75      5.99 o 
   4   4   5     2635.72     2547.29     24.43 o 
   5   4   5      206.98      219.56      9.24 o 
   6   4   5     1585.11     1565.42     21.44 o 
   7   4   5      382.65      353.98     12.48 o 
   8   4   5      263.80      274.50     11.99 o 
   9   4   5      110.25       98.66     10.37 o 
  10   4   5      615.82      568.20     18.16 o 
  11   4   5       41.04       37.26      9.40 o 
  12   4   5        0.67       -4.86      8.75 o 
  13   4   5       35.23       37.90     10.85 o 
  14   4   5       18.95       35.47     11.18 o 
 -13   5   5      107.70      134.46     13.61 o 
 -12   5   5        0.83        2.75      9.72 o 
 -11   5   5        0.08       -1.94      8.75 o 
 -10   5   5       24.74       24.30      9.23 o 
  -9   5   5      850.91      789.44     21.08 o 
  -8   5   5        0.01       -3.73      8.42 o 
  -7   5   5      733.56      619.46     16.70 o 
  -6   5   5       22.79       28.18      7.45 o 
  -5   5   5     1038.07     1035.14     18.17 o 
  -4   5   5       32.60       38.07      6.48 o 
  -3   5   5     1771.22     1836.33     21.45 o 
  -2   5   5       10.27        4.86      5.18 o 
  -1   5   5      289.42      319.93      9.56 o 
   0   5   5      387.49      404.80     21.72 o 
   1   5   5     1521.95     1496.95     19.01 o 
   2   5   5      149.66      169.96      8.10 o 
   3   5   5     2611.59     2447.59     25.56 o 
   4   5   5       53.52       47.63      6.48 o 
   5   5   5       22.99       19.28      5.99 o 
   6   5   5      173.72      180.33     10.21 o 
   7   5   5      879.97      938.80     19.95 o 
   8   5   5        3.14        0.49      7.94 o 
   9   5   5      184.75      183.40     12.48 o 
  10   5   5       38.56       23.81      9.23 o 
  11   5   5      375.87      374.82     17.34 o 
  12   5   5       24.11       23.65      9.72 o 
  13   5   5       87.72       93.95     12.15 o 
 -13   6   5        4.26        7.94     11.66 o 
 -12   6   5      299.72      302.35     17.99 o 
 -11   6   5       66.32       85.85     11.66 o 
 -10   6   5      215.75      220.99     14.42 o 
  -9   6   5       20.71       14.09      8.91 o 
  -8   6   5      107.31      116.96     11.02 o 
  -7   6   5       43.75       36.45      9.23 o 
  -6   6   5      402.18      391.57     14.42 o 
  -5   6   5       12.81       10.37      7.94 o 
  -4   6   5        4.63        0.32      6.64 o 
  -3   6   5        1.82        0.49      5.99 o 
  -2   6   5      560.69      600.55     14.43 o 
  -1   6   5        3.48       -1.94      5.67 o 
   0   6   5     1480.96     1405.39     20.71 o 
   1   6   5        0.86        1.46      5.51 o 
   2   6   5       73.87       90.56      7.61 o 
   3   6   5       92.37      101.57      8.10 o 
   4   6   5      316.79      295.11     11.34 o 
   5   6   5      188.98      180.49     10.21 o 
   6   6   5      353.13      361.88     13.78 o 
   7   6   5       62.24       47.62      8.59 o 
   8   6   5      143.43      161.20     11.50 o 
   9   6   5       35.38       40.33      9.39 o 
  10   6   5      319.29      348.87     16.04 o 
  11   6   5       22.29       25.92      9.88 o 
  12   6   5       16.32       21.54     10.04 o 
 -12   7   5       33.03       36.28     13.12 o 
 -11   7   5       38.86       37.74     12.47 o 
 -10   7   5       45.75       42.44     11.66 o 
  -9   7   5      113.20      128.95     12.96 o 
  -8   7   5      126.63      117.61     11.34 o 
  -7   7   5      128.46      127.82     11.34 o 
  -6   7   5        9.64        9.56      8.58 o 
  -5   7   5      353.89      339.03     14.42 o 
  -4   7   5      183.77      188.27     11.34 o 
  -3   7   5      577.50      574.55     16.21 o 
  -2   7   5        3.17        5.51      7.94 o 
  -1   7   5       44.70       50.86      9.40 o 
   0   7   5       37.06       25.53      5.70 o 
   1   7   5      121.39      141.59     10.37 o 
   2   7   5      274.17      250.20     11.51 o 
   3   7   5      882.03      810.16     18.81 o 
   4   7   5       78.14       73.55      9.40 o 
   5   7   5        0.03        1.94      7.13 o 
   6   7   5       14.30        7.77      8.10 o 
   7   7   5      274.23      274.32     14.42 o 
   8   7   5      370.76      357.97     16.37 o 
   9   7   5       12.96       20.25     10.37 o 
  10   7   5        2.66        4.37      9.56 o 
  11   7   5        0.06        3.56      9.23 o 
 -11   8   5       67.72       82.78     12.63 o 
 -10   8   5        3.29        4.21     11.18 o 
  -9   8   5       37.97       28.18     11.18 o 
  -8   8   5        0.43        5.02      9.88 o 
  -7   8   5      168.00      180.48     13.28 o 
  -6   8   5       49.54       44.55      9.56 o 
  -5   8   5      139.62      146.94     11.02 o 
  -4   8   5        3.05       11.50      8.26 o 
  -3   8   5       54.11       57.83      9.56 o 
  -2   8   5      264.82      265.74     13.61 o 
  -1   8   5       55.79       52.97      9.56 o 
   0   8   5       31.14       28.99      6.24 o 
   1   8   5      249.90      278.37     13.29 o 
   2   8   5       89.36       75.49     10.21 o 
   3   8   5        1.84        0.49      8.58 o 
   4   8   5      134.03      142.73     11.66 o 
   5   8   5      228.69      215.33     12.64 o 
   6   8   5       74.45       81.81     11.18 o 
   7   8   5        0.80       -3.08      8.75 o 
   8   8   5       12.72       12.96      9.56 o 
   9   8   5       46.46       46.49     11.01 o 
  10   8   5       71.90       86.34     12.96 o 
  -9   9   5       14.52        7.77     10.69 o 
  -8   9   5      109.80       83.75     13.12 o 
  -7   9   5      123.65      137.54     13.93 o 
  -6   9   5        2.06        6.32      9.88 o 
  -5   9   5        0.22       -2.92      9.39 o 
  -4   9   5      146.46      146.13     11.99 o 
  -3   9   5        1.37        4.54      8.58 o 
  -2   9   5        2.10        5.67      8.58 o 
  -1   9   5        0.74       -3.89      9.39 o 
   0   9   5        3.20       -1.05      6.01 o 
   1   9   5       60.01       61.23     10.53 o 
   2   9   5      136.61      155.20     12.64 o 
   3   9   5        0.06        7.13      8.91 o 
   4   9   5       40.82       33.21     10.20 o 
   5   9   5       44.96       57.83     11.34 o 
   6   9   5      345.71      329.59     16.85 o 
   7   9   5        0.01       -3.56      9.07 o 
   8   9   5       46.83       36.93     11.34 o 
   9   9   5       28.16       19.44     11.34 o 
  -7  10   5       58.47       52.32     12.96 o 
  -6  10   5       50.15       31.10     12.15 o 
  -5  10   5       80.74       86.66     12.47 o 
  -4  10   5        0.42       -2.27     10.04 o 
  -3  10   5       26.35       34.66     10.20 o 
  -2  10   5       11.98        7.45      9.72 o 
  -1  10   5      160.10      168.97     13.45 o 
   0  10   5       81.59       82.96      8.99 o 
   1  10   5      128.82      134.78     13.28 o 
   2  10   5        4.68        0.00     11.34 o 
   3  10   5       80.97      100.76     11.83 o 
   4  10   5        0.20       -2.11     10.85 o 
   5  10   5      198.20      240.43     16.85 o 
   6  10   5        8.39        5.99     11.66 o 
   7  10   5        4.39        3.89     11.66 o 
  -3  11   5        5.10        4.70     11.01 o 
  -2  11   5       32.92       31.91     11.34 o 
  -1  11   5        0.01       -7.77     10.37 o 
   0  11   5        3.52       -0.27      7.31 o 
   1  11   5       14.11       15.87     11.34 o 
   2  11   5      186.08      209.32     16.52 o 
   3  11   5       36.45       43.41     13.28 o 
 -15   0   6        5.90       13.28     10.20 o 
 -14   0   6       32.99       23.33     10.20 o 
 -13   0   6       69.79       59.94     10.85 o 
 -12   0   6       82.37       89.58     10.69 o 
 -11   0   6     1035.09     1025.02     22.55 o 
 -10   0   6       48.69       43.25      8.59 o 
  -9   0   6       66.03       84.72      8.26 o 
  -8   0   6      611.02      557.32     13.46 o 
  -7   0   6      448.08      455.88     11.51 o 
  -6   0   6      268.20      334.19      9.56 o 
  -5   0   6       24.06       56.86      5.83 o 
  -4   0   6    10954.34    10583.88     41.20 o 
  -3   0   6        1.94        1.30      3.56 o 
  -2   0   6     7024.95     7033.57     29.34 o 
  -1   0   6      851.60     1069.88     11.21 o 
   0   0   6     6896.28     6891.48     19.72 o 
   1   0   6     8926.45     9107.40     32.74 o 
   2   0   6     1068.29     1076.21     12.03 o 
   3   0   6    10948.80    10881.16     40.12 o 
   4   0   6      343.92      326.52      8.27 o 
   5   0   6     6512.76     6293.55     35.36 o 
   6   0   6       37.96       54.27      5.83 o 
   7   0   6       44.70       43.25      5.99 o 
   8   0   6     3272.03     3246.34     31.44 o 
   9   0   6      203.43      220.84     10.53 o 
  10   0   6      114.44       98.34     10.04 o 
  11   0   6     1135.52     1157.51     24.82 o 
  12   0   6      683.40      705.54     21.72 o 
  13   0   6        1.17        6.96      8.75 o 
  14   0   6       62.22       74.84     11.83 o 
  15   0   6       89.81      108.05     14.42 o 
 -15   1   6        2.67        5.99     10.37 o 
 -14   1   6       55.71       69.98     11.66 o 
 -13   1   6        3.37        7.45      9.07 o 
 -12   1   6       41.54       53.45      9.88 o 
 -11   1   6      226.68      217.44     12.96 o 
 -10   1   6      229.35      215.83     12.15 o 
  -9   1   6      373.66      354.29     13.45 o 
  -8   1   6      596.88      539.14     13.78 o 
  -7   1   6     2024.63     1987.18     22.77 o 
  -6   1   6      159.58      143.24      7.13 o 
  -5   1   6     2780.60     2734.63     22.83 o 
  -4   1   6      219.63      209.72      7.13 o 
  -3   1   6      318.44      389.92      8.11 o 
  -2   1   6     2119.57     1956.57     15.98 o 
  -1   1   6     7352.02     7076.47     29.22 o 
   0   1   6      857.94      912.40      7.47 o 
   1   1   6      421.67      515.17      8.43 o 
   2   1   6     4795.05     5034.73     25.81 o 
   3   1   6     1293.12     1316.40     14.47 o 
   4   1   6     2856.64     2894.67     22.52 o 
   5   1   6     1442.84     1314.13     16.58 o 
   6   1   6      778.11      699.25     13.47 o 
   7   1   6      300.02      275.03      9.89 o 
   8   1   6      500.95      486.02     13.13 o 
   9   1   6      168.78      171.58     10.37 o 
  10   1   6        1.39        5.99      7.61 o 
  11   1   6     1152.01     1122.81     24.82 o 
  12   1   6      128.17      136.41     12.47 o 
  13   1   6        5.44        0.81      9.23 o 
  14   1   6      148.47      176.10     14.58 o 
 -15   2   6       32.47       42.28     11.99 o 
 -14   2   6        8.02       13.77     10.37 o 
 -13   2   6       43.59       46.65     10.37 o 
 -12   2   6        0.41       -1.62      8.75 o 
 -11   2   6      249.02      231.22     13.29 o 
 -10   2   6        0.03        3.56      7.29 o 
  -9   2   6       59.69       80.67      9.72 o 
  -8   2   6     3041.59     2901.09     30.61 o 
  -7   2   6       47.76       57.99      6.80 o 
  -6   2   6       83.23      117.78      6.97 o 
  -5   2   6      360.37      401.54     10.05 o 
  -4   2   6     2703.95     2839.79     22.50 o 
  -3   2   6      170.08      193.49      6.64 o 
  -2   2   6       71.71       80.52      4.70 o 
  -1   2   6      255.50      257.90      6.65 o 
   0   2   6      140.70      135.40      9.72 o 
   1   2   6        0.70        1.62      3.24 o 
   2   2   6      596.49      680.65     10.38 o 
   3   2   6       96.22       81.49      5.18 o 
   4   2   6      697.35      669.76     12.17 o 
   5   2   6     2426.81     2512.80     23.29 o 
   6   2   6       89.75       95.10      6.97 o 
   7   2   6      138.10      139.98      8.59 o 
   8   2   6      966.98      925.41     18.01 o 
   9   2   6      748.75      756.50     17.84 o 
  10   2   6       97.35       92.66      9.72 o 
  11   2   6       51.76       52.16      9.07 o 
  12   2   6       87.97       85.53     10.69 o 
  13   2   6        9.99       19.44      9.23 o 
  14   2   6       38.63       44.55     11.34 o 
 -14   3   6       30.86       25.59     10.69 o 
 -13   3   6       11.56        8.58     10.20 o 
 -12   3   6       14.06        8.10      9.39 o 
 -11   3   6       28.26       21.87      9.07 o 
 -10   3   6      497.48      466.01     15.88 o 
  -9   3   6      383.86      394.16     15.07 o 
  -8   3   6       93.38       90.40      9.72 o 
  -7   3   6       10.96       22.03      7.13 o 
  -6   3   6      395.15      377.04     11.51 o 
  -5   3   6      203.80      220.38      8.43 o 
  -4   3   6     1026.79     1048.14     14.94 o 
  -3   3   6     3462.38     3578.70     25.81 o 
  -2   3   6     1101.34     1197.61     14.78 o 
  -1   3   6      252.96      299.69      7.78 o 
   0   3   6     1601.88     1538.01     19.60 o 
   1   3   6      386.55      448.32      9.24 o 
   2   3   6      117.24       86.68      5.51 o 
   3   3   6      698.78      804.24     12.98 o 
   4   3   6      425.33      433.69     10.54 o 
   5   3   6     1554.59     1431.69     18.36 o 
   6   3   6      518.88      513.31     12.97 o 
   7   3   6     1375.48     1269.35     20.46 o 
   8   3   6      809.87      788.88     17.19 o 
   9   3   6       37.14       43.25      8.75 o 
  10   3   6       43.92       51.35      9.23 o 
  11   3   6       24.32       20.09      8.91 o 
  12   3   6       65.50       53.94      9.88 o 
  13   3   6        1.61        8.91      9.23 o 
  14   3   6       12.24       14.58     10.04 o 
 -14   4   6        0.70        1.62     10.37 o 
 -13   4   6        2.12       13.12     10.04 o 
 -12   4   6       34.64       34.83     10.04 o 
 -11   4   6       80.85       69.82     10.37 o 
 -10   4   6       11.61        6.32      8.58 o 
  -9   4   6      363.65      303.70     14.59 o 
  -8   4   6     1179.92     1160.90     21.74 o 
  -7   4   6      875.03      827.44     18.01 o 
  -6   4   6      303.31      292.69     11.83 o 
  -5   4   6      179.87      185.04      8.91 o 
  -4   4   6        0.00        1.62      4.86 o 
  -3   4   6      643.38      611.97     12.00 o 
  -2   4   6      604.89      524.86     11.19 o 
  -1   4   6      142.41      165.43      6.81 o 
   0   4   6      255.27      235.95      5.67 o 
   1   4   6      360.95      403.97     10.05 o 
   2   4   6      897.37      871.36     13.96 o 
   3   4   6        8.31        4.54      5.18 o 
   4   4   6     2489.68     2687.25     26.04 o 
   5   4   6      142.73      140.63      8.26 o 
   6   4   6      141.68      141.12      9.40 o 
   7   4   6      145.07      146.46     10.69 o 
   8   4   6        0.13        0.00      7.77 o 
   9   4   6      507.21      526.96     16.37 o 
  10   4   6      109.29       97.20     11.18 o 
  11   4   6        0.79        1.62      8.26 o 
  12   4   6        1.69       -4.70      8.26 o 
  13   4   6        8.52        8.26     10.20 o 
  14   4   6        4.38       13.61      9.23 o 
 -13   5   6       39.51       45.68     11.34 o 
 -12   5   6       11.44       16.52      9.88 o 
 -11   5   6        2.76        2.27      8.75 o 
 -10   5   6       60.42       47.30     10.37 o 
  -9   5   6      290.06      242.25     13.77 o 
  -8   5   6        0.90        2.11      8.26 o 
  -7   5   6      106.55      101.09      9.56 o 
  -6   5   6     1467.28     1310.60     22.24 o 
  -5   5   6      134.90      139.01      8.75 o 
  -4   5   6       93.18       94.29      7.45 o 
  -3   5   6      190.54      193.14      9.07 o 
  -2   5   6      590.61      575.51     12.81 o 
  -1   5   6        9.28        8.26      5.02 o 
   0   5   6      924.56     1087.31     11.82 o 
   1   5   6       71.17       72.74      6.48 o 
   2   5   6      316.67      300.16     10.05 o 
   3   5   6      304.96      309.71     10.53 o 
   4   5   6       11.07       13.93      6.16 o 
   5   5   6       81.24       71.28      7.61 o 
   6   5   6      374.19      352.35     12.97 o 
   7   5   6      278.74      304.97     12.80 o 
   8   5   6        0.55       -1.62      7.29 o 
   9   5   6      290.02      278.38     14.10 o 
  10   5   6       57.54       54.75     11.18 o 
  11   5   6        9.78        5.51      9.88 o 
  12   5   6        3.98        5.51      8.26 o 
  13   5   6        2.38        3.40     10.20 o 
 -12   6   6       17.26       22.51     11.99 o 
 -11   6   6       51.36       26.24     11.18 o 
 -10   6   6       65.33       63.66     11.34 o 
  -9   6   6        0.04       -0.32      8.58 o 
  -8   6   6       48.78       32.07      8.91 o 
  -7   6   6      385.90      375.50     14.26 o 
  -6   6   6      436.82      449.94     15.24 o 
  -5   6   6     1873.65     1727.98     25.99 o 
  -4   6   6      493.06      504.47     14.59 o 
  -3   6   6        6.21        8.58      6.64 o 
  -2   6   6       17.86       23.16      6.32 o 
  -1   6   6      396.55      376.85     11.99 o 
   0   6   6      145.24      135.99      6.12 o 
   1   6   6       27.77       35.31      6.64 o 
   2   6   6      114.45      126.37      8.59 o 
   3   6   6       79.74       79.54      8.59 o 
   4   6   6        0.43        1.30      6.96 o 
   5   6   6       10.57       13.44      7.61 o 
   6   6   6      300.27      286.01     13.13 o 
   7   6   6       65.64       63.66     10.04 o 
   8   6   6        0.18       -5.83      7.29 o 
   9   6   6       12.74       10.85      8.91 o 
  10   6   6       11.18        6.32      9.56 o 
  11   6   6       13.54        8.10      9.39 o 
  12   6   6        2.20        3.08     10.20 o 
 -12   7   6        0.01        8.75     10.85 o 
 -11   7   6       75.71       79.37     13.61 o 
 -10   7   6        2.70        4.54     10.69 o 
  -9   7   6      132.38      143.05     12.80 o 
  -8   7   6        2.20       -1.46      8.91 o 
  -7   7   6       19.64       25.92      9.56 o 
  -6   7   6      332.81      345.65     14.91 o 
  -5   7   6        0.01        3.89      8.26 o 
  -4   7   6        0.98        1.94      8.10 o 
  -3   7   6      379.42      386.05     14.10 o 
  -2   7   6      938.26      885.66     19.30 o 
  -1   7   6      299.82      325.72     12.80 o 
   0   7   6       80.66       89.65      6.97 o 
   1   7   6      138.06      143.38     10.04 o 
   2   7   6       37.38       46.49      8.91 o 
   3   7   6      507.19      454.36     15.89 o 
   4   7   6       48.81       48.92      8.91 o 
   5   7   6       43.27       44.06      9.23 o 
   6   7   6       10.31       12.47      9.07 o 
   7   7   6        0.61        2.59      8.58 o 
   8   7   6      130.65      122.15     12.15 o 
   9   7   6       86.58      107.72     12.31 o 
  10   7   6      178.30      198.95     14.90 o 
  11   7   6        0.12        0.49     10.53 o 
 -10   8   6      200.43      207.21     16.36 o 
  -9   8   6        0.04        3.56     11.01 o 
  -8   8   6       28.13       36.61     10.85 o 
  -7   8   6        0.01        0.32      8.91 o 
  -6   8   6        2.24       -2.59      9.56 o 
  -5   8   6       82.69       74.19      9.88 o 
  -4   8   6       32.28       44.71      8.91 o 
  -3   8   6      156.59      155.53     11.18 o 
  -2   8   6       23.08        1.62      8.75 o 
  -1   8   6      151.73      133.50     11.02 o 
   0   8   6      429.27      420.39     10.77 o 
   1   8   6      762.31      750.91     19.78 o 
   2   8   6      519.69      512.05     17.18 o 
   3   8   6       17.32        6.80      9.23 o 
   4   8   6      182.79      180.65     12.31 o 
   5   8   6        3.97       14.09      9.39 o 
   6   8   6        9.67        4.05      9.72 o 
   7   8   6       35.37       37.42     10.85 o 
   8   8   6      132.06      146.77     13.12 o 
   9   8   6       54.71       67.06     11.99 o 
  10   8   6       28.94       28.02     11.82 o 
  -9   9   6       15.11       16.68     11.34 o 
  -8   9   6       58.12       51.51     12.47 o 
  -7   9   6      157.03      178.69     14.90 o 
  -6   9   6        1.64        0.49     10.37 o 
  -5   9   6       19.70       32.72     10.20 o 
  -4   9   6        6.26       10.20      9.23 o 
  -3   9   6       11.43        5.99      7.77 o 
  -2   9   6      233.52      216.79     13.61 o 
  -1   9   6      270.49      276.59     14.42 o 
   0   9   6       25.29       28.93      6.75 o 
   1   9   6       79.21       84.24     11.50 o 
   2   9   6      131.60      121.66     11.99 o 
   3   9   6      133.45      135.92     12.80 o 
   4   9   6       43.97       39.20     10.53 o 
   5   9   6      118.42      121.82     13.28 o 
   6   9   6       33.64       35.80     11.50 o 
   7   9   6        1.43       -4.86     10.85 o 
   8   9   6       14.47       19.76     11.50 o 
  -6  10   6        9.93       17.17     11.99 o 
  -5  10   6       52.59       49.08     12.96 o 
  -4  10   6       86.85       93.63     12.80 o 
  -3  10   6        6.15       14.90      9.07 o 
  -2  10   6        0.35        5.83      9.72 o 
  -1  10   6      110.59      116.31     12.64 o 
   0  10   6        0.08        0.62      6.87 o 
   1  10   6      194.34      197.82     15.39 o 
   2  10   6      216.69      248.70     16.04 o 
   3  10   6       18.45       22.19     10.69 o 
   4  10   6       47.05       51.19     12.47 o 
   5  10   6       53.89       55.56     12.63 o 
   6  10   6       21.66       17.82     11.01 o 
  -2  11   6       14.41       10.85     11.34 o 
  -1  11   6        5.95       11.34     11.18 o 
   0  11   6       22.62       34.49      9.48 o 
   1  11   6       50.92       41.14     13.12 o 
   2  11   6       29.00       29.48     12.31 o 
 -15   1   7       18.79       27.05     10.69 o 
 -14   1   7       13.71       18.95      9.72 o 
 -13   1   7        8.51       18.14      9.56 o 
 -12   1   7       50.80       66.41     10.69 o 
 -11   1   7      158.61      157.15     11.99 o 
 -10   1   7        7.74        3.40      7.77 o 
  -9   1   7        4.77        3.08      7.13 o 
  -8   1   7        4.92        3.73      6.96 o 
  -7   1   7       33.44       49.24      6.64 o 
  -6   1   7      588.43      604.57     12.65 o 
  -5   1   7      276.32      288.66      9.08 o 
  -4   1   7      205.24      206.95      7.45 o 
  -3   1   7     3855.65     3994.96     25.37 o 
  -2   1   7     1461.78     1413.33     14.64 o 
  -1   1   7      396.56      387.91      8.11 o 
   0   1   7      153.45      128.81      5.91 o 
   1   1   7       51.98       71.12      4.70 o 
   2   1   7      188.03      224.78      6.97 o 
   3   1   7      354.12      354.89      8.92 o 
   4   1   7     1009.24      971.27     14.29 o 
   5   1   7      908.79      949.11     14.93 o 
   6   1   7      672.61      683.15     13.46 o 
   7   1   7      352.30      375.05     11.51 o 
   8   1   7      102.35      107.41      9.07 o 
   9   1   7       97.76      106.92      9.23 o 
  10   1   7        3.80        2.92      8.42 o 
  11   1   7        0.07        3.24     10.04 o 
  12   1   7       17.45       28.35      9.72 o 
  13   1   7       53.49       39.36     10.21 o 
  14   1   7        2.67       11.01     10.69 o 
 -14   2   7        3.01        3.40      9.72 o 
 -13   2   7      141.42      150.82     13.28 o 
 -12   2   7       47.29       53.13      9.88 o 
 -11   2   7       46.45       34.18      9.40 o 
 -10   2   7      225.28      191.68     12.31 o 
  -9   2   7      858.01      840.80     19.14 o 
  -8   2   7      198.04      193.95     11.18 o 
  -7   2   7      489.26      465.28     12.97 o 
  -6   2   7       70.99       81.00      6.97 o 
  -5   2   7      113.36      142.90      7.13 o 
  -4   2   7      326.05      279.13      8.59 o 
  -3   2   7      123.65      101.10      5.83 o 
  -2   2   7     1871.58     1999.90     18.39 o 
  -1   2   7      650.80      676.16     10.87 o 
   0   2   7        1.40        4.91      2.58 o 
   1   2   7        1.23        5.02      3.40 o 
   2   2   7     4191.42     4395.31     27.18 o 
   3   2   7     1261.12     1181.67     15.11 o 
   4   2   7      130.94      120.38      6.64 o 
   5   2   7      506.35      519.68     12.00 o 
   6   2   7       34.70       35.47      5.99 o 
   7   2   7     1741.95     1683.54     23.07 o 
   8   2   7      164.43      161.53     10.21 o 
   9   2   7      703.36      684.59     17.84 o 
  10   2   7        4.14        7.13      7.61 o 
  11   2   7       27.26       34.50      8.75 o 
  12   2   7        0.06       -0.49      9.07 o 
  13   2   7       23.14       30.94     10.04 o 
  14   2   7        9.68        4.37     10.20 o 
 -14   3   7       24.69       35.31     10.85 o 
 -13   3   7        3.01        1.78      9.88 o 
 -12   3   7       81.44       86.99     11.50 o 
 -11   3   7       79.48       63.82      9.88 o 
 -10   3   7      538.58      507.53     17.34 o 
  -9   3   7       21.04       14.58      8.75 o 
  -8   3   7      195.53      172.07     11.18 o 
  -7   3   7        0.19       -1.13      7.13 o 
  -6   3   7     1837.05     1715.63     22.43 o 
  -5   3   7        0.48        1.30      5.35 o 
  -4   3   7      311.53      332.76      9.72 o 
  -3   3   7      303.54      319.96      8.91 o 
  -2   3   7       44.11       25.76      4.70 o 
  -1   3   7        1.62        7.77      4.21 o 
   0   3   7     2191.12     2124.08     27.36 o 
   1   3   7      416.86      480.90      9.89 o 
   2   3   7      805.71      754.12     12.50 o 
   3   3   7      108.58      116.16      6.32 o 
   4   3   7      705.55      665.88     12.98 o 
   5   3   7        0.84        3.56      5.18 o 
   6   3   7     3825.05     3677.86     32.46 o 
   7   3   7       20.47       15.06      7.45 o 
   8   3   7        3.31        4.21      8.10 o 
   9   3   7       78.11       74.84     10.21 o 
  10   3   7      222.97      199.61     12.48 o 
  11   3   7        7.85        0.97      8.75 o 
  12   3   7       81.97       78.73     11.02 o 
  13   3   7        0.02        0.81      9.23 o 
  14   3   7        3.45        7.13     10.69 o 
 -14   4   7        2.10       -1.13      9.88 o 
 -13   4   7      145.94      166.21     14.09 o 
 -12   4   7        0.42       -9.23      9.39 o 
 -11   4   7       18.81       23.00      8.91 o 
 -10   4   7        9.75       -1.94      8.58 o 
  -9   4   7      451.36      478.14     16.86 o 
  -8   4   7      295.87      312.75     12.96 o 
  -7   4   7     1224.47     1220.30     21.42 o 
  -6   4   7       63.91       63.50      7.94 o 
  -5   4   7     1033.71     1023.18     17.53 o 
  -4   4   7       89.51       88.94      6.80 o 
  -3   4   7      291.91      281.03      9.24 o 
  -2   4   7       66.61       77.76      5.83 o 
  -1   4   7      240.01      217.00      8.10 o 
   0   4   7      538.33      615.87      8.84 o 
   1   4   7       55.52       73.55      6.16 o 
   2   4   7      282.42      254.94      8.91 o 
   3   4   7     2070.70     1972.86     22.28 o 
   4   4   7        5.82       14.09      5.99 o 
   5   4   7      724.99      733.56     15.25 o 
   6   4   7       43.94       42.60      7.78 o 
   7   4   7     1025.21     1062.98     20.77 o 
   8   4   7        4.11        4.86      7.61 o 
   9   4   7      263.73      252.45     13.29 o 
  10   4   7        9.16       10.04      8.75 o 
  11   4   7       24.83       15.87      9.07 o 
  12   4   7        5.74        0.00      9.23 o 
  13   4   7      112.82      114.37     12.80 o 
 -13   5   7        5.15       -7.94     11.18 o 
 -12   5   7      138.51      129.12     13.61 o 
 -11   5   7        3.18        5.18      9.23 o 
 -10   5   7      362.15      353.59     16.21 o 
  -9   5   7        0.07        0.97      8.42 o 
  -8   5   7      180.98      187.94     11.99 o 
  -7   5   7       26.29       24.78      7.94 o 
  -6   5   7      635.74      643.69     17.51 o 
  -5   5   7        8.73        5.02      6.64 o 
  -4   5   7      180.71      176.77      9.24 o 
  -3   5   7      115.72      113.89      8.10 o 
  -2   5   7      218.87      224.91      9.07 o 
  -1   5   7      216.29      249.38      9.24 o 
   0   5   7      732.49      660.40      9.86 o 
   1   5   7       31.58       33.04      5.51 o 
   2   5   7      487.55      496.09     12.48 o 
   3   5   7      168.12      169.96      9.24 o 
   4   5   7      182.25      180.66      9.56 o 
   5   5   7        8.95       11.50      6.80 o 
   6   5   7     1132.49     1136.64     21.58 o 
   7   5   7       18.55        8.26      7.94 o 
   8   5   7        0.53        6.16      7.77 o 
   9   5   7       11.56        7.13      8.91 o 
  10   5   7      708.09      721.44     21.72 o 
  11   5   7        6.05        6.96      9.39 o 
  12   5   7       73.87       87.80     11.66 o 
  13   5   7        6.29       -6.80     10.04 o 
 -12   6   7        0.01       10.85     11.99 o 
 -11   6   7        0.60        5.18      9.56 o 
 -10   6   7       13.28       15.71     10.37 o 
  -9   6   7      114.85      116.64     11.34 o 
  -8   6   7       46.28       44.55      9.40 o 
  -7   6   7       33.98       42.28      9.23 o 
  -6   6   7      188.09      153.59     11.99 o 
  -5   6   7      348.09      354.91     13.94 o 
  -4   6   7      214.60      192.82     11.18 o 
  -3   6   7      508.69      536.26     14.75 o 
  -2   6   7        5.57        0.65      6.64 o 
  -1   6   7      470.75      415.15     12.48 o 
   0   6   7       56.80       54.11      5.10 o 
   1   6   7      344.65      329.16     11.83 o 
   2   6   7        3.55        8.91      6.32 o 
   3   6   7     1486.05     1487.90     23.06 o 
   4   6   7      196.86      188.43     10.86 o 
   5   6   7      578.18      562.87     16.54 o 
   6   6   7        1.83        3.24      8.10 o 
   7   6   7      213.99      206.09     12.64 o 
   8   6   7      109.21       98.33     11.02 o 
   9   6   7      181.51      180.16     13.45 o 
  10   6   7        0.14        0.00      9.39 o 
  11   6   7       14.80       17.66      9.72 o 
  12   6   7        7.26       15.06     11.18 o 
 -11   7   7       68.60       70.95     12.96 o 
 -10   7   7      204.61      214.83     15.88 o 
  -9   7   7       17.31       13.61     11.18 o 
  -8   7   7        5.03       14.25      8.58 o 
  -7   7   7      253.69      225.71     13.61 o 
  -6   7   7      174.10      157.15     12.48 o 
  -5   7   7       48.91       52.00     10.04 o 
  -4   7   7        8.14       12.63      7.94 o 
  -3   7   7        0.14        0.65      7.94 o 
  -2   7   7      119.96      103.36      9.88 o 
  -1   7   7        0.11        2.59      7.45 o 
   0   7   7     1068.64     1068.25     14.97 o 
   1   7   7       14.34       12.80      7.94 o 
   2   7   7      315.03      277.27     13.29 o 
   3   7   7        2.67        2.43      8.58 o 
   4   7   7       48.24       52.48      9.23 o 
   5   7   7       33.34       28.35      9.07 o 
   6   7   7      679.56      659.68     19.78 o 
   7   7   7       87.80       67.55     10.69 o 
   8   7   7       44.62       48.76     10.69 o 
   9   7   7       86.93       74.19     12.47 o 
  10   7   7       39.63       28.51     11.50 o 
  11   7   7      147.97      137.86     14.58 o 
 -10   8   7       13.38       15.39     11.99 o 
  -9   8   7      146.16      147.26     14.90 o 
  -8   8   7      333.48      310.31     17.66 o 
  -7   8   7       14.43       13.44     10.04 o 
  -6   8   7       31.69       30.29     10.20 o 
  -5   8   7       22.79       19.92      9.23 o 
  -4   8   7       28.67       24.62      8.91 o 
  -3   8   7       86.01      114.85     10.53 o 
  -2   8   7       42.72       41.79      9.07 o 
  -1   8   7       29.58       27.21      9.07 o 
   0   8   7       49.79       59.06     10.93 o 
   1   8   7       60.49       68.36     10.53 o 
   2   8   7       22.37       20.41      9.23 o 
   3   8   7      145.92      138.52     11.83 o 
   4   8   7      223.92      213.22     13.29 o 
   5   8   7       18.77       18.63      9.56 o 
   6   8   7       78.11       69.66     11.34 o 
   7   8   7       36.09       33.85     10.69 o 
   8   8   7      105.41      119.39     12.64 o 
   9   8   7      163.04      157.79     15.23 o 
  10   8   7       37.94       42.44     13.12 o 
  -8   9   7        0.59       -5.35     11.82 o 
  -7   9   7      133.45      147.42     14.26 o 
  -6   9   7      135.88      130.09     13.93 o 
  -5   9   7        2.73       -8.91      8.91 o 
  -4   9   7       10.52        5.02      9.23 o 
  -3   9   7       12.19        2.59      9.23 o 
  -2   9   7       19.23       23.16      9.72 o 
  -1   9   7       50.76       68.68     10.53 o 
   0   9   7        0.36        1.78      6.47 o 
   1   9   7      295.57      335.25     16.20 o 
   2   9   7        8.32       15.87      9.56 o 
   3   9   7        1.89        3.24      9.23 o 
   4   9   7        0.94        4.70     10.69 o 
   5   9   7      417.44      423.78     18.96 o 
   6   9   7        4.30        7.61      9.88 o 
   7   9   7       38.87       50.05     12.15 o 
   8   9   7       47.73       39.36     12.63 o 
  -6  10   7       10.77       -3.89     11.82 o 
  -5  10   7       68.00       70.95     13.77 o 
  -4  10   7       20.60       20.73     11.50 o 
  -3  10   7       26.92       20.09     11.34 o 
  -2  10   7       68.24       72.73     11.83 o 
  -1  10   7       16.72       19.92     11.18 o 
   0  10   7       44.58       40.24      8.02 o 
   1  10   7        7.20        0.49     11.66 o 
   2  10   7      225.75      223.42     16.85 o 
   3  10   7       21.55       25.43     11.18 o 
   4  10   7      110.88      131.86     14.58 o 
   5  10   7        0.51       -6.16     11.34 o 
   6  10   7       23.44       23.65     11.99 o 
   0  11   7       38.87       32.64      8.24 o 
 -14   0   8        7.24       10.04      9.39 o 
 -13   0   8       17.75       20.25      9.88 o 
 -12   0   8      107.42       91.69     11.34 o 
 -11   0   8      304.23      338.02     15.39 o 
 -10   0   8      273.27      263.48     13.13 o 
  -9   0   8      713.63      714.94     17.67 o 
  -8   0   8     1583.89     1487.96     22.57 o 
  -7   0   8      599.13      594.29     13.95 o 
  -6   0   8      300.68      335.00     10.53 o 
  -5   0   8     7207.03     6991.57     39.31 o 
  -4   0   8      895.33      866.75     13.63 o 
  -3   0   8      125.95      130.92      6.16 o 
  -2   0   8     2573.88     2434.42     20.22 o 
  -1   0   8      179.76      173.40      6.32 o 
   0   0   8     4490.83     4569.48     30.91 o 
   1   0   8     5943.79     5863.71     30.77 o 
   2   0   8    13676.76    14020.98     49.45 o 
   3   0   8      126.28      100.46      5.99 o 
   4   0   8     6448.32     6399.70     36.48 o 
   5   0   8      682.76      811.67     14.76 o 
   6   0   8      207.32      200.93      8.91 o 
   7   0   8     1720.40     1721.80     23.23 o 
   8   0   8      182.38      186.49     10.69 o 
   9   0   8      505.65      549.52     16.05 o 
  10   0   8      210.69      238.01     13.29 o 
  11   0   8     1098.50     1056.80     25.30 o 
  12   0   8       19.13        9.56      9.23 o 
  13   0   8       14.57       19.60      9.72 o 
  14   0   8      125.39      136.24     14.09 o 
 -14   1   8       39.75       49.40     11.66 o 
 -13   1   8        7.65        8.58      9.39 o 
 -12   1   8      223.18      218.73     14.10 o 
 -11   1   8      340.41      354.40     16.04 o 
 -10   1   8       10.81        4.05      8.10 o 
  -9   1   8      645.48      611.26     16.70 o 
  -8   1   8     2131.74     2085.83     26.82 o 
  -7   1   8      131.91      139.98      8.59 o 
  -6   1   8      438.74      409.01     11.67 o 
  -5   1   8       66.85       55.73      6.64 o 
  -4   1   8     3715.30     3891.33     27.93 o 
  -3   1   8      339.79      323.57      8.59 o 
  -2   1   8     1192.51     1219.37     14.62 o 
  -1   1   8      464.06      479.56      9.41 o 
   0   1   8       70.29       78.09      4.13 o 
   1   1   8     2885.12     2933.84     22.03 o 
   2   1   8       12.01       32.88      5.02 o 
   3   1   8       69.13       88.13      5.83 o 
   4   1   8     1256.05     1191.06     16.57 o 
   5   1   8     2861.71     2904.86     26.72 o 
   6   1   8       19.03       22.68      5.51 o 
   7   1   8      126.77      156.18      8.91 o 
   8   1   8     1189.48     1132.27     20.61 o 
   9   1   8      237.72      233.49     11.99 o 
  10   1   8      545.87      545.14     17.02 o 
  11   1   8      118.15      124.90     12.31 o 
  12   1   8      103.90      110.64     12.15 o 
  13   1   8      101.91       92.34     12.15 o 
  14   1   8       83.81       84.07     12.96 o 
 -14   2   8       15.63       20.25     11.01 o 
 -13   2   8       17.49       13.12     10.85 o 
 -12   2   8        9.77        8.26      9.72 o 
 -11   2   8       51.30       39.52     10.04 o 
 -10   2   8      214.72      227.64     12.80 o 
  -9   2   8      525.58      538.83     17.02 o 
  -8   2   8       82.90       69.01      9.56 o 
  -7   2   8       45.87       39.69      7.45 o 
  -6   2   8      194.52      190.71      9.07 o 
  -5   2   8     2599.11     2603.55     25.07 o 
  -4   2   8      954.20      934.74     14.61 o 
  -3   2   8     1771.80     1909.34     19.52 o 
  -2   2   8      564.65      512.54     10.22 o 
  -1   2   8      551.94      541.42     10.54 o 
   0   2   8     1326.49     1313.74     11.21 o 
   1   2   8      111.84       88.62      5.51 o 
   2   2   8       61.98       56.70      5.35 o 
   3   2   8     2503.65     2533.03     22.97 o 
   4   2   8      736.21      779.17     14.28 o 
   5   2   8      466.26      464.16     12.00 o 
   6   2   8      150.27      164.13      8.91 o 
   7   2   8     1452.81     1425.15     22.25 o 
   8   2   8      384.09      392.22     13.78 o 
   9   2   8       24.79       22.84      8.26 o 
  10   2   8        5.02       -0.97      7.61 o 
  11   2   8      187.64      178.22     12.31 o 
  12   2   8        8.06       13.12      8.91 o 
  13   2   8       16.96       10.04     10.04 o 
  14   2   8       30.31       37.74     11.34 o 
 -14   3   8        3.88       14.58     10.85 o 
 -13   3   8        5.33        3.73      9.88 o 
 -12   3   8       94.97       89.58     11.99 o 
 -11   3   8       97.97      113.56     11.83 o 
 -10   3   8       33.77       21.87      9.56 o 
  -9   3   8      112.43      106.11     11.02 o 
  -8   3   8      273.44      292.49     12.64 o 
  -7   3   8      211.79      196.87     10.69 o 
  -6   3   8     1880.28     1930.52     24.05 o 
  -5   3   8       24.50       26.40      5.83 o 
  -4   3   8      843.79      815.95     14.76 o 
  -3   3   8       28.38       25.43      5.18 o 
  -2   3   8        2.35        1.78      4.21 o 
  -1   3   8      583.66      605.29     11.84 o 
   0   3   8        4.67        9.04      3.20 o 
   1   3   8      522.64      549.09     11.19 o 
   2   3   8      501.42      501.86     11.35 o 
   3   3   8       42.62       43.09      5.67 o 
   4   3   8     1020.43      981.42     16.23 o 
   5   3   8      321.89      354.45     11.34 o 
   6   3   8      708.86      662.48     15.89 o 
   7   3   8      194.04      151.66     10.69 o 
   8   3   8     1488.82     1469.51     24.68 o 
   9   3   8      139.59      130.42     11.18 o 
  10   3   8        1.95       -3.24      8.26 o 
  11   3   8       22.41       39.69      8.75 o 
  12   3   8        4.75        0.00      9.23 o 
  13   3   8        0.05        2.75      9.23 o 
 -13   4   8       10.16       15.39     11.50 o 
 -12   4   8        3.51       -1.94      9.39 o 
 -11   4   8       62.92       67.06     10.21 o 
 -10   4   8       53.84       54.59      9.72 o 
  -9   4   8      264.57      276.27     13.61 o 
  -8   4   8        0.03        5.35      7.61 o 
  -7   4   8      128.88      114.86     10.37 o 
  -6   4   8      131.80      133.50      9.72 o 
  -5   4   8       79.91       75.49      7.78 o 
  -4   4   8      121.75      128.80      7.94 o 
  -3   4   8        0.73        6.96      5.02 o 
  -2   4   8      173.17      162.52      7.94 o 
  -1   4   8        5.02        6.48      4.86 o 
   0   4   8       33.47       30.80      3.71 o 
   1   4   8      131.51      131.56      7.61 o 
   2   4   8        0.77        4.54      5.35 o 
   3   4   8      151.63      140.47      8.43 o 
   4   4   8       70.76       71.28      7.29 o 
   5   4   8      365.61      359.16     12.32 o 
   6   4   8      652.17      636.42     16.54 o 
   7   4   8     2132.02     2001.07     27.63 o 
   8   4   8      322.90      316.81     13.94 o 
   9   4   8       53.19       49.57      9.88 o 
  10   4   8      185.59      176.60     12.96 o 
  11   4   8        0.03        2.75      8.10 o 
  12   4   8        5.18        2.43      8.91 o 
  13   4   8       11.39       14.58     10.37 o 
 -13   5   8        9.98       15.55     11.18 o 
 -12   5   8       10.91       13.12     10.69 o 
 -11   5   8       15.40       16.68      9.72 o 
 -10   5   8       10.61       10.53      9.39 o 
  -9   5   8       33.67       27.86      8.91 o 
  -8   5   8       35.96       29.16      8.59 o 
  -7   5   8      279.20      251.00     13.45 o 
  -6   5   8       25.94       22.19      8.26 o 
  -5   5   8       27.46       23.65      7.13 o 
  -4   5   8      347.61      307.28     11.99 o 
  -3   5   8      589.11      635.92     14.92 o 
  -2   5   8       46.30       46.33      6.16 o 
  -1   5   8       93.90       88.45      7.29 o 
   0   5   8      403.68      402.98     11.67 o 
   1   5   8        4.46        6.48      5.35 o 
   2   5   8       82.27       76.46      7.78 o 
   3   5   8       73.09       65.12      8.10 o 
   4   5   8        2.85        7.94      7.13 o 
   5   5   8      783.88      782.66     18.16 o 
   6   5   8      304.38      278.08     13.61 o 
   7   5   8       87.41       72.57      9.56 o 
   8   5   8        0.59        4.37      7.45 o 
   9   5   8      218.39      209.33     14.10 o 
  10   5   8        7.00        4.21     10.37 o 
  11   5   8       66.37       59.94     11.02 o 
  12   5   8        0.01       12.80     11.34 o 
 -12   6   8        0.80        2.27     11.01 o 
 -11   6   8        5.93       -0.81     10.69 o 
 -10   6   8       62.04       78.56     11.66 o 
  -9   6   8      104.35       93.47     11.34 o 
  -8   6   8        8.79       11.34      7.94 o 
  -7   6   8       33.80       38.39      9.39 o 
  -6   6   8      838.10      773.38     20.43 o 
  -5   6   8      573.08      515.03     16.05 o 
  -4   6   8      107.62       98.34      9.88 o 
  -3   6   8        7.79       13.61      7.13 o 
  -2   6   8      339.78      316.67     11.67 o 
  -1   6   8       67.33       89.26      8.10 o 
   0   6   8      121.49      120.63      8.26 o 
   1   6   8       53.29       56.37      7.61 o 
   2   6   8       37.14       29.48      8.10 o 
   3   6   8       17.74       14.42      7.94 o 
   4   6   8        2.55        6.48      7.61 o 
   5   6   8      256.71      276.43     13.29 o 
   6   6   8      222.05      233.64     12.64 o 
   7   6   8       15.25       16.68      8.42 o 
   8   6   8        9.40       17.17      8.42 o 
   9   6   8        2.77       11.99      9.88 o 
  10   6   8      224.48      229.90     15.88 o 
  11   6   8        0.01       -3.40     10.53 o 
  12   6   8       38.90       62.20     11.66 o 
 -11   7   8       48.43       55.24     11.82 o 
 -10   7   8       53.27       69.49     12.96 o 
  -9   7   8       10.26       18.95     10.85 o 
  -8   7   8       32.49       23.16     10.20 o 
  -7   7   8        2.41        0.97      9.07 o 
  -6   7   8       11.53        8.75      9.39 o 
  -5   7   8      178.11      196.04     12.48 o 
  -4   7   8      166.93      175.78     11.66 o 
  -3   7   8      463.51      461.61     15.72 o 
  -2   7   8      268.86      260.07     12.31 o 
  -1   7   8      106.06       98.33      9.40 o 
   0   7   8      429.40      420.44     17.34 o 
   1   7   8      285.42      295.57     12.96 o 
   2   7   8      191.79      174.98     11.83 o 
   3   7   8      222.69      246.44     13.12 o 
   4   7   8       19.92       21.54      9.07 o 
   5   7   8       13.98       20.73      8.75 o 
   6   7   8       13.65       19.28     10.20 o 
   7   7   8      129.94      135.11     12.80 o 
   8   7   8       59.04       57.83     11.02 o 
   9   7   8      184.77      172.54     14.09 o 
  10   7   8        0.70        2.27     11.01 o 
  11   7   8       32.29       27.54     12.31 o 
 -10   8   8       44.58       45.36     11.99 o 
  -9   8   8        1.15        6.96     10.53 o 
  -8   8   8        3.99       10.69     10.85 o 
  -7   8   8       21.58       30.78     10.53 o 
  -6   8   8      199.76      237.84     14.91 o 
  -5   8   8       54.05       52.00     10.37 o 
  -4   8   8        3.88       -3.24      8.58 o 
  -3   8   8       20.21       20.41      8.91 o 
  -2   8   8       17.86       21.87      8.42 o 
  -1   8   8      594.17      529.27     17.83 o 
   0   8   8      313.80      315.24     13.13 o 
   1   8   8      111.61      107.57     10.85 o 
   2   8   8        0.01        1.94      8.91 o 
   3   8   8      275.91      292.15     14.42 o 
   4   8   8       45.67       48.27     10.69 o 
   5   8   8       56.41       59.61     10.85 o 
   6   8   8        0.16        3.40      9.88 o 
   7   8   8       80.23       67.23     11.99 o 
   8   8   8        4.09       -0.97     10.20 o 
   9   8   8        3.02        0.97     11.99 o 
  -8   9   8      191.31      193.28     17.01 o 
  -7   9   8        0.79        6.32     11.34 o 
  -6   9   8        4.93       -5.83     10.85 o 
  -5   9   8       91.55       91.53     12.80 o 
  -4   9   8        1.09       -2.59      8.75 o 
  -3   9   8        7.58       15.39      9.72 o 
  -2   9   8      313.71      303.82     15.88 o 
  -1   9   8       13.42        9.39      9.39 o 
   0   9   8       59.34       49.66      7.27 o 
   1   9   8       95.28      112.75     13.12 o 
   2   9   8      316.67      356.16     16.69 o 
   3   9   8       89.80       97.52     11.83 o 
   4   9   8      118.08      135.59     13.93 o 
   5   9   8       22.73       31.75     11.66 o 
   6   9   8       27.31       31.42     10.04 o 
   7   9   8       64.14       73.70     12.80 o 
  -5  10   8       75.43       90.07     13.28 o 
  -4  10   8       17.39       22.03     11.18 o 
  -3  10   8        1.12        5.35     10.53 o 
  -2  10   8       68.59       61.72     11.34 o 
  -1  10   8       11.28        8.75     10.69 o 
   0  10   8       26.96       25.75      7.96 o 
   1  10   8      164.97      156.17     15.07 o 
   2  10   8       32.23       39.04     11.99 o 
   3  10   8       51.95       40.17     11.82 o 
   4  10   8       60.68       68.84     13.44 o 
   5  10   8       21.44       13.77     12.47 o 
 -14   1   9       10.63       22.19     10.85 o 
 -13   1   9       25.17       20.41     10.20 o 
 -12   1   9       37.85       47.95     10.37 o 
 -11   1   9       42.15       40.50      9.56 o 
 -10   1   9        7.79        6.64      7.94 o 
  -9   1   9      402.46      373.42     14.91 o 
  -8   1   9        9.78        7.77      8.26 o 
  -7   1   9       31.37       30.61      6.97 o 
  -6   1   9        0.10        0.65      5.35 o 
  -5   1   9       56.18       49.08      6.48 o 
  -4   1   9       93.77       86.67      6.64 o 
  -3   1   9      157.16      161.71      7.13 o 
  -2   1   9        0.92        2.27      4.21 o 
  -1   1   9     1209.68     1197.23     15.11 o 
   0   1   9       93.53       83.87      6.56 o 
   1   1   9        7.35       11.34      4.70 o 
   2   1   9        2.92        3.08      4.37 o 
   3   1   9        5.91        9.39      4.70 o 
   4   1   9      909.64      915.73     15.25 o 
   5   1   9      104.49      103.04      7.29 o 
   6   1   9       63.96       81.00      7.29 o 
   7   1   9      323.43      347.14     12.32 o 
   8   1   9        0.24       -1.78      7.29 o 
   9   1   9        0.92        4.70      7.29 o 
  10   1   9       74.21       59.94     10.37 o 
  11   1   9        1.95        4.05     10.37 o 
  12   1   9       27.44       26.73      9.39 o 
  13   1   9        1.59        3.89     10.69 o 
  14   1   9        0.33        3.40     10.53 o 
 -14   2   9       40.37       38.07     11.82 o 
 -13   2   9       41.71       22.19     10.53 o 
 -12   2   9       21.16       16.04      9.39 o 
 -11   2   9       68.15       64.31      9.56 o 
 -10   2   9      478.20      436.81     16.21 o 
  -9   2   9       29.19       25.59      9.56 o 
  -8   2   9      756.90      707.37     17.51 o 
  -7   2   9      108.73      116.97      9.40 o 
  -6   2   9      533.82      519.79     13.62 o 
  -5   2   9       18.87       23.97      6.48 o 
  -4   2   9      609.58      597.78     12.97 o 
  -3   2   9      205.82      215.85      8.43 o 
  -2   2   9      120.55      153.11      7.13 o 
  -1   2   9      473.31      454.50     10.22 o 
   0   2   9     1421.50     1429.92     13.73 o 
   1   2   9      173.06      188.77      7.45 o 
   2   2   9      651.60      604.54     11.84 o 
   3   2   9       27.48       31.91      5.51 o 
   4   2   9     1394.28     1443.42     19.33 o 
   5   2   9       18.79       21.38      6.32 o 
   6   2   9     1398.51     1334.66     21.11 o 
   7   2   9       84.27       90.07      9.23 o 
   8   2   9      502.15      470.90     15.72 o 
   9   2   9      312.33      271.92     13.61 o 
  10   2   9      204.23      206.41     12.96 o 
  11   2   9        1.93       -3.40      8.91 o 
  12   2   9       31.57       33.69      9.88 o 
  13   2   9       21.92       15.39     10.85 o 
 -14   3   9        0.25        0.16     10.04 o 
 -13   3   9       78.50      116.63     12.80 o 
 -12   3   9        5.39       -0.81      8.75 o 
 -11   3   9       48.46       52.81     10.37 o 
 -10   3   9       67.62       62.69     10.37 o 
  -9   3   9      874.55      876.24     21.25 o 
  -8   3   9        8.54        7.77      7.77 o 
  -7   3   9     1296.16     1197.20     21.75 o 
  -6   3   9       27.89       27.38      7.78 o 
  -5   3   9        5.76       10.20      6.32 o 
  -4   3   9      358.88      355.13     10.70 o 
  -3   3   9      245.45      234.01      8.75 o 
  -2   3   9       71.92       83.92      6.48 o 
  -1   3   9     2455.85     2452.50     23.77 o 
   0   3   9      181.20      175.78      5.44 o 
   1   3   9      203.49      180.52      7.94 o 
   2   3   9      518.47      541.24     12.00 o 
   3   3   9     1015.74      998.92     16.23 o 
   4   3   9       31.60       30.62      5.83 o 
   5   3   9      420.79      385.14     12.48 o 
   6   3   9       22.56       13.12      7.45 o 
   7   3   9      257.33      240.79     12.80 o 
   8   3   9       12.84        3.89      8.42 o 
   9   3   9      934.08      949.27     21.73 o 
  10   3   9        3.48        3.89      8.26 o 
  11   3   9        7.22       17.66      9.39 o 
  12   3   9       26.93       31.75     10.20 o 
  13   3   9       35.30       46.65     12.15 o 
 -13   4   9       17.57        5.02     10.85 o 
 -12   4   9       18.78       22.68      9.88 o 
 -11   4   9       40.19       41.31      9.72 o 
 -10   4   9      245.54      247.41     14.10 o 
  -9   4   9       92.04       92.18     10.37 o 
  -8   4   9      125.16      116.64     10.69 o 
  -7   4   9      242.56      222.96     11.99 o 
  -6   4   9     1196.58     1202.04     21.91 o 
  -5   4   9       28.86       26.40      7.13 o 
  -4   4   9      757.41      709.91     15.25 o 
  -3   4   9      151.52      151.16      8.26 o 
  -2   4   9       29.07       22.52      5.99 o 
  -1   4   9      260.83      252.64      9.40 o 
   0   4   9      132.24      114.45      5.10 o 
   1   4   9        5.19        4.86      5.83 o 
   2   4   9     2910.58     2832.37     28.01 o 
   3   4   9      456.23      454.22     12.97 o 
   4   4   9       74.43       54.92      7.61 o 
   5   4   9       31.79       34.02      7.29 o 
   6   4   9     1448.88     1403.76     23.54 o 
   7   4   9       11.31       14.58      9.07 o 
   8   4   9      248.66      259.74     12.96 o 
   9   4   9       59.07       58.15     10.21 o 
  10   4   9      142.15      170.59     12.47 o 
  11   4   9        1.03       -3.08      8.91 o 
  12   4   9      267.33      294.24     16.53 o 
  13   4   9        0.00       -0.97     10.37 o 
 -12   5   9       32.16       41.79     11.50 o 
 -11   5   9       93.04       98.49     12.47 o 
 -10   5   9       43.73       41.14     10.69 o 
  -9   5   9       50.34       62.20      9.88 o 
  -8   5   9        2.78        5.99      8.58 o 
  -7   5   9      139.16      130.09     10.69 o 
  -6   5   9       41.61       34.02      8.59 o 
  -5   5   9       36.23       33.53      8.42 o 
  -4   5   9      330.94      344.38     12.80 o 
  -3   5   9      879.55      878.86     17.68 o 
  -2   5   9        1.28        2.11      5.83 o 
  -1   5   9      433.04      413.83     12.00 o 
   0   5   9      397.29      414.16      8.71 o 
   1   5   9        0.97       -1.46      5.51 o 
   2   5   9      197.75      193.62     10.05 o 
   3   5   9     1919.48     1951.77     26.00 o 
   4   5   9       80.44       80.84      8.75 o 
   5   5   9     1372.08     1300.62     23.70 o 
   6   5   9      168.52      150.84     12.15 o 
   7   5   9       46.03       41.63      9.07 o 
   8   5   9        0.14       -6.96      8.26 o 
   9   5   9      447.11      515.05     18.64 o 
  10   5   9       26.13       18.79     10.20 o 
  11   5   9       28.63       20.57     10.69 o 
  12   5   9        0.02       -1.62     10.04 o 
 -12   6   9       70.41       76.13     12.96 o 
 -11   6   9        2.58       -4.05     10.37 o 
 -10   6   9      262.19      264.43     16.36 o 
  -9   6   9        2.57        7.29      9.39 o 
  -8   6   9       77.14       62.37     11.02 o 
  -7   6   9      116.32      112.75     10.85 o 
  -6   6   9       70.56       79.54     10.04 o 
  -5   6   9      178.50      184.54     11.99 o 
  -4   6   9      477.71      505.23     16.21 o 
  -3   6   9      226.58      217.61     11.83 o 
  -2   6   9       46.14       52.00      8.26 o 
  -1   6   9      173.46      169.31     10.21 o 
   0   6   9      288.75      277.87      8.08 o 
   1   6   9       77.66       65.61      8.26 o 
   2   6   9     1118.50     1066.01     21.26 o 
   3   6   9       16.33       10.20      8.26 o 
   4   6   9        0.07        1.78      7.77 o 
   5   6   9       72.83       71.92     10.04 o 
   6   6   9      553.51      502.67     17.67 o 
   7   6   9        7.77        4.70      7.94 o 
   8   6   9        2.41       11.50      9.07 o 
   9   6   9      174.62      170.11     13.61 o 
  10   6   9      123.23      125.06     13.93 o 
  11   6   9       38.55       29.32     11.34 o 
 -11   7   9        4.46        4.70     10.85 o 
 -10   7   9        7.86       24.46     11.82 o 
  -9   7   9       84.31       96.06     13.28 o 
  -8   7   9        1.80        1.30      9.72 o 
  -7   7   9      140.07      153.42     13.12 o 
  -6   7   9       11.31       17.01      8.75 o 
  -5   7   9        0.13        8.75      9.07 o 
  -4   7   9      391.31      423.14     15.88 o 
  -3   7   9      406.31      394.80     14.91 o 
  -2   7   9        6.60        5.02      7.94 o 
  -1   7   9       79.66      101.25      9.56 o 
   0   7   9        2.45        1.61      5.53 o 
   1   7   9        0.41       -2.75      8.10 o 
   2   7   9       74.27       80.83     10.21 o 
   3   7   9      492.04      464.54     16.69 o 
   4   7   9       27.54       13.44      9.56 o 
   5   7   9      337.45      321.02     15.23 o 
   6   7   9        0.03       -1.30     10.04 o 
   7   7   9      212.57      206.41     14.58 o 
   8   7   9      190.38      196.84     14.74 o 
   9   7   9      119.07      152.12     14.58 o 
  10   7   9       39.34       52.32     12.63 o 
  -9   8   9       38.24       37.42     12.31 o 
  -8   8   9       17.12       -0.97     10.69 o 
  -7   8   9       10.77       10.85     10.04 o 
  -6   8   9        7.68        8.58     10.85 o 
  -5   8   9       78.07       86.67     11.83 o 
  -4   8   9       47.68       39.69     10.37 o 
  -3   8   9       22.22       20.90      9.23 o 
  -2   8   9       99.02      105.30     10.69 o 
  -1   8   9        0.03       -1.46      8.42 o 
   0   8   9       77.34       78.12      8.10 o 
   1   8   9       41.63       45.52     10.20 o 
   2   8   9       22.23       28.99      9.56 o 
   3   8   9       81.63       77.92     11.34 o 
   4   8   9       22.26       18.14      9.72 o 
   5   8   9      113.41      118.26     12.47 o 
   6   8   9       74.97       70.79     11.50 o 
   7   8   9       73.00       82.78     12.96 o 
   8   8   9       74.92       80.51     13.28 o 
   9   8   9       26.19       11.66     12.15 o 
  -7   9   9        8.70       10.20     11.66 o 
  -6   9   9        1.04        6.32      9.88 o 
  -5   9   9        2.18       11.66     10.20 o 
  -4   9   9        7.50       13.12      9.56 o 
  -3   9   9        4.86       11.34      9.07 o 
  -2   9   9       77.40      101.57     12.15 o 
  -1   9   9        7.79       21.87     10.04 o 
   0   9   9       45.86       56.43      7.56 o 
   1   9   9       22.09        8.42     10.53 o 
   2   9   9       40.49       42.28     11.01 o 
   3   9   9       26.39       20.90     10.69 o 
   4   9   9      165.14      157.15     14.42 o 
   5   9   9        2.39      -11.18     11.18 o 
   6   9   9        7.09       12.31     10.04 o 
   7   9   9        0.60        4.37     12.31 o 
  -5  10   9        2.06        3.24     11.82 o 
  -4  10   9        0.07        2.43     11.18 o 
  -3  10   9       79.73      105.29     13.12 o 
  -2  10   9       18.58       25.43     11.82 o 
  -1  10   9       13.95       19.44     11.50 o 
   0  10   9       10.27       15.47      7.90 o 
   1  10   9      267.34      263.78     17.50 o 
   2  10   9       36.03       32.56     12.15 o 
   3  10   9        5.32        9.72     11.01 o 
   4  10   9       10.91       13.28     12.15 o 
 -14   0  10        5.40       -4.37      9.88 o 
 -13   0  10        0.20       -4.05     10.04 o 
 -12   0  10      359.79      368.01     17.50 o 
 -11   0  10       53.40       37.74      9.72 o 
 -10   0  10        0.38        2.92      7.94 o 
  -9   0  10        0.26       -6.64      7.45 o 
  -8   0  10      853.94      895.61     19.14 o 
  -7   0  10        4.67        2.43      6.64 o 
  -6   0  10       38.47       42.44      6.80 o 
  -5   0  10      158.79      165.26      8.26 o 
  -4   0  10      398.44      436.06     11.19 o 
  -3   0  10       25.73       26.89      5.51 o 
  -2   0  10     4750.75     4873.40     32.40 o 
  -1   0  10      940.49     1006.83     14.77 o 
   0   0  10     1802.63     1953.04     29.76 o 
   1   0  10      185.78      205.79      7.78 o 
   2   0  10      814.22      789.05     13.79 o 
   3   0  10       49.24       37.58      5.99 o 
   4   0  10      287.31      244.72      9.24 o 
   5   0  10     1209.20     1176.58     18.67 o 
   6   0  10      305.39      319.10     11.51 o 
   7   0  10        5.12        7.13      6.16 o 
   8   0  10      597.39      570.83     16.54 o 
   9   0  10       69.66       54.75      8.59 o 
  10   0  10     1605.88     1629.38     29.87 o 
  11   0  10      129.33      134.30     13.45 o 
  12   0  10       66.21       76.94     11.50 o 
  13   0  10      130.49      130.25     14.42 o 
 -14   1  10        6.33        6.96     11.66 o 
 -13   1  10       34.34       52.32     11.01 o 
 -12   1  10       12.45       19.92      9.39 o 
 -11   1  10       61.42       67.87     10.37 o 
 -10   1  10        6.45        7.77      8.26 o 
  -9   1  10      718.35      723.32     19.30 o 
  -8   1  10       15.95       11.82      7.77 o 
  -7   1  10      515.94      485.85     14.43 o 
  -6   1  10       70.50       56.70      7.13 o 
  -5   1  10     1249.96     1200.10     18.51 o 
  -4   1  10       24.79       34.18      5.99 o 
  -3   1  10     1382.02     1418.56     18.36 o 
  -2   1  10      991.31      987.22     15.26 o 
  -1   1  10      916.19      916.02     14.28 o 
   0   1  10       37.39       53.72      4.29 o 
   1   1  10     3037.19     2919.37     25.27 o 
   2   1  10       45.76       58.32      5.99 o 
   3   1  10     2151.09     2005.79     22.12 o 
   4   1  10      549.31      562.32     12.97 o 
   5   1  10       31.39       38.23      6.32 o 
   6   1  10       10.96       15.39      5.99 o 
   7   1  10      789.56      817.22     17.84 o 
   8   1  10      204.91      185.36     11.50 o 
   9   1  10      153.77      143.22     11.02 o 
  10   1  10        3.28        2.27      8.75 o 
  11   1  10      589.39      619.69     21.23 o 
  12   1  10        2.14        1.46      9.23 o 
  13   1  10       91.53       83.59     12.80 o 
 -14   2  10       52.25       46.00     13.28 o 
 -13   2  10        4.17       -1.30      9.72 o 
 -12   2  10       70.01       86.34     10.85 o 
 -11   2  10        0.06        0.97      7.94 o 
 -10   2  10       19.78       18.95      8.75 o 
  -9   2  10       30.32       32.40      9.23 o 
  -8   2  10      640.71      648.20     17.83 o 
  -7   2  10       49.75       46.65      8.42 o 
  -6   2  10     1644.32     1648.79     23.55 o 
  -5   2  10      134.23      144.68      8.26 o 
  -4   2  10      209.56      235.77      9.24 o 
  -3   2  10      465.19      441.79     11.19 o 
  -2   2  10      616.21      605.90     12.81 o 
  -1   2  10      757.70      752.27     13.79 o 
   0   2  10      199.24      207.30      5.89 o 
   1   2  10        0.21       -0.65      4.70 o 
   2   2  10        0.98       16.36      5.02 o 
   3   2  10       26.72       29.97      5.99 o 
   4   2  10     1294.74     1210.89     18.51 o 
   5   2  10      270.43      300.28     11.02 o 
   6   2  10      235.81      218.27     10.69 o 
   7   2  10      118.56      121.34     10.04 o 
   8   2  10      573.32      558.47     17.18 o 
   9   2  10        0.01        0.97      8.58 o 
  10   2  10      449.03      455.58     17.67 o 
  11   2  10       32.63       31.26     10.69 o 
  12   2  10        2.85        5.83      9.72 o 
  13   2  10       14.82       27.37     10.69 o 
 -13   3  10        1.69       -2.92      9.88 o 
 -12   3  10        4.47        4.70      9.39 o 
 -11   3  10       18.85       12.63      8.75 o 
 -10   3  10       12.31        6.97      8.58 o 
  -9   3  10       74.31       80.02     10.04 o 
  -8   3  10      161.14      141.76     11.18 o 
  -7   3  10      220.09      213.23     11.83 o 
  -6   3  10       56.94       73.06      8.75 o 
  -5   3  10      707.51      646.57     15.24 o 
  -4   3  10        4.48        6.16      5.83 o 
  -3   3  10      121.49      127.99      7.61 o 
  -2   3  10      488.03      451.52     11.84 o 
  -1   3  10      701.47      719.50     14.27 o 
   0   3  10      352.04      417.03      7.96 o 
   1   3  10       15.49       14.42      5.67 o 
   2   3  10      539.76      523.87     12.65 o 
   3   3  10      474.02      493.15     12.81 o 
   4   3  10        4.87        8.75      5.67 o 
   5   3  10      282.42      284.40     11.34 o 
   6   3  10       47.46       46.17      8.75 o 
   7   3  10     2111.52     1972.74     28.92 o 
   8   3  10       40.80       50.86      9.07 o 
   9   3  10        0.04       -5.02      9.07 o 
  10   3  10      122.78      129.92     11.99 o 
  11   3  10       21.23       20.25      9.39 o 
  12   3  10       26.98       31.75     10.20 o 
  13   3  10       28.35       46.33     10.37 o 
 -13   4  10        9.90        1.62     10.53 o 
 -12   4  10       21.52       23.81     10.37 o 
 -11   4  10        1.34        6.80      9.07 o 
 -10   4  10       17.48       21.87      8.91 o 
  -9   4  10       12.29       19.11      8.26 o 
  -8   4  10       89.22       94.28     10.21 o 
  -7   4  10      135.65      129.77     11.50 o 
  -6   4  10      812.95      783.96     18.81 o 
  -5   4  10       73.56       63.02      8.10 o 
  -4   4  10      218.13      222.63     10.53 o 
  -3   4  10       52.03       58.32      7.29 o 
  -2   4  10      109.55      113.57      7.78 o 
  -1   4  10        9.18        7.94      5.51 o 
   0   4  10        3.41        3.23      3.94 o 
   1   4  10      179.81      192.81      9.24 o 
   2   4  10      480.35      489.09     13.94 o 
   3   4  10        0.57        1.13      6.48 o 
   4   4  10     1794.19     1802.39     25.02 o 
   5   4  10      609.13      573.45     16.21 o 
   6   4  10       54.58       50.86      9.40 o 
   7   4  10       11.67       10.53      8.42 o 
   8   4  10        2.18        8.42      8.42 o 
   9   4  10        0.95        4.70      9.56 o 
  10   4  10        3.85       -2.27      9.23 o 
  11   4  10       11.43       19.76     10.37 o 
  12   4  10        9.87       14.42     11.18 o 
 -12   5  10        1.21        1.30     10.04 o 
 -11   5  10        0.53        0.65      9.39 o 
 -10   5  10        0.54        2.75      9.72 o 
  -9   5  10        0.95        4.05      7.94 o 
  -8   5  10      181.98      163.80     12.48 o 
  -7   5  10       26.66       20.09      8.75 o 
  -6   5  10       13.67       13.12      7.94 o 
  -5   5  10      181.33      174.49     11.02 o 
  -4   5  10      545.58      525.40     15.72 o 
  -3   5  10        4.89        5.02      7.13 o 
  -2   5  10        4.79       11.66      6.48 o 
  -1   5  10      199.34      205.29     10.21 o 
   0   5  10        0.39        4.13      4.35 o 
   1   5  10        2.78        5.35      5.99 o 
   2   5  10        1.54        3.73      7.13 o 
   3   5  10      200.46      229.27     11.67 o 
   4   5  10      477.70      443.32     14.75 o 
   5   5  10      208.89      179.85     11.99 o 
   6   5  10      509.61      481.25     16.70 o 
   7   5  10       20.91       11.34      8.26 o 
   8   5  10       11.89       16.52      9.23 o 
   9   5  10       39.94       50.05     10.53 o 
  10   5  10       80.44       82.45     12.47 o 
  11   5  10       22.10       30.61     11.18 o 
  12   5  10       16.13       15.06     11.99 o 
 -11   6  10       23.48       33.53     11.18 o 
 -10   6  10       13.01       10.53     11.01 o 
  -9   6  10       35.62       27.21     10.37 o 
  -8   6  10       44.54       37.74      9.88 o 
  -7   6  10      148.21      132.36     12.31 o 
  -6   6  10      142.18      140.95     11.66 o 
  -5   6  10        0.97        6.48      8.91 o 
  -4   6  10      486.39      457.09     16.53 o 
  -3   6  10      601.99      554.28     16.86 o 
  -2   6  10      518.26      487.76     15.56 o 
  -1   6  10       33.99       37.09      8.10 o 
   0   6  10       76.78       71.58      5.96 o 
   1   6  10       22.85       17.17      7.78 o 
   2   6  10        3.55        8.42      8.10 o 
   3   6  10       25.94       33.04      8.91 o 
   4   6  10      193.65      204.79     12.48 o 
   5   6  10      416.89      452.49     16.53 o 
   6   6  10        0.01        4.86      9.23 o 
   7   6  10       26.63       18.63      9.23 o 
   8   6  10        8.31        9.56      9.56 o 
   9   6  10      119.10      125.06     12.96 o 
  10   6  10       29.94       28.02     10.85 o 
  11   6  10       14.70       19.11     11.34 o 
 -10   7  10       88.58       84.72     15.39 o 
  -9   7  10       78.89       80.83     12.64 o 
  -8   7  10       29.96       33.69     10.37 o 
  -7   7  10        3.67        0.97     10.04 o 
  -6   7  10       47.24       40.33     10.85 o 
  -5   7  10      364.30      337.55     16.04 o 
  -4   7  10       81.49       70.47     11.02 o 
  -3   7  10        0.01       -2.92      7.94 o 
  -2   7  10       26.58       30.61      9.07 o 
  -1   7  10      258.09      254.07     12.96 o 
   0   7  10      374.40      343.90     10.26 o 
   1   7  10       73.33       67.71      9.72 o 
   2   7  10        2.69        1.62      8.91 o 
   3   7  10       67.47       87.96     10.69 o 
   4   7  10        3.06        0.65      8.42 o 
   5   7  10      142.62      163.30     12.80 o 
   6   7  10      142.95      151.80     13.28 o 
   7   7  10      164.87      167.68     13.45 o 
   8   7  10        6.86        9.72     10.04 o 
   9   7  10        5.78        1.94     10.53 o 
  10   7  10      216.61      233.46     17.34 o 
  -9   8  10       38.25       38.07     13.28 o 
  -8   8  10      113.75      117.12     13.61 o 
  -7   8  10       24.86       23.81     10.37 o 
  -6   8  10      262.70      290.19     16.36 o 
  -5   8  10        0.02        2.27     10.04 o 
  -4   8  10       92.18      114.37     11.83 o 
  -3   8  10        4.12       13.28      8.91 o 
  -2   8  10       56.54       51.35     10.04 o 
  -1   8  10      226.95      200.75     13.29 o 
   0   8  10        7.51        3.72      6.53 o 
   1   8  10       51.72       40.50     10.04 o 
   2   8  10      366.11      340.63     16.37 o 
   3   8  10      152.66      156.34     13.12 o 
   4   8  10       77.39       76.46     11.18 o 
   5   8  10        3.39       -1.62     10.04 o 
   6   8  10        9.42       20.09      9.72 o 
   7   8  10        9.75       13.61     11.34 o 
   8   8  10        2.03       -6.16     11.01 o 
  -7   9  10       21.45       32.56     11.99 o 
  -6   9  10       32.09       33.21     11.50 o 
  -5   9  10      176.51      169.62     15.07 o 
  -4   9  10        5.01        4.05      9.88 o 
  -3   9  10       19.28       22.84     10.53 o 
  -2   9  10       19.49       20.25      9.72 o 
  -1   9  10       34.81       40.50     10.04 o 
   0   9  10       20.94       17.03      7.10 o 
   1   9  10      149.90      144.35     13.77 o 
   2   9  10       40.12       45.03     11.82 o 
   3   9  10        2.12       -5.67     10.37 o 
   4   9  10       76.33       99.95     12.31 o 
   5   9  10      115.77      113.40     13.12 o 
   6   9  10       26.78       18.14     11.18 o 
  -3  10  10        0.02        4.37     11.66 o 
  -2  10  10       73.37       87.64     13.77 o 
  -1  10  10       13.50        0.49     10.20 o 
   0  10  10       10.58       16.52      8.02 o 
   1  10  10        2.51       -2.92     11.18 o 
   2  10  10       44.11       51.51     12.80 o 
   3  10  10       44.50       37.74     12.15 o 
 -13   1  11       19.24       16.04     10.85 o 
 -12   1  11        1.41       -2.92      9.88 o 
 -11   1  11        2.54        0.32      8.58 o 
 -10   1  11        4.20        4.21      8.42 o 
  -9   1  11      158.96      142.73     11.18 o 
  -8   1  11        7.30       10.37      8.10 o 
  -7   1  11      208.16      185.36     11.02 o 
  -6   1  11       10.54        8.10      6.97 o 
  -5   1  11       34.79       37.58      6.97 o 
  -4   1  11      160.28      151.82      8.26 o 
  -3   1  11      111.69      135.76      7.94 o 
  -2   1  11      142.69      131.56      7.78 o 
  -1   1  11      491.60      498.24     11.84 o 
   0   1  11      329.78      410.97      7.62 o 
   1   1  11        2.24        9.56      5.35 o 
   2   1  11        8.32        8.75      5.18 o 
   3   1  11      985.08      954.33     16.55 o 
   4   1  11       36.66       50.05      6.64 o 
   5   1  11        0.46        2.59      5.51 o 
   6   1  11      246.06      198.50     10.53 o 
   7   1  11       97.33       87.16      9.07 o 
   8   1  11       30.33       20.09      7.29 o 
   9   1  11        9.53        8.75      8.42 o 
  10   1  11       25.78       28.99      9.88 o 
  11   1  11        0.02       -1.78      9.72 o 
  12   1  11       21.29       25.59     10.20 o 
  13   1  11        1.00       -3.24     11.50 o 
 -13   2  11       25.13       37.26     11.82 o 
 -12   2  11       29.61       30.61     10.85 o 
 -11   2  11       28.69       34.02      9.88 o 
 -10   2  11       24.38       16.68      8.26 o 
  -9   2  11      147.84      122.15     11.02 o 
  -8   2  11       75.56       56.70      9.07 o 
  -7   2  11        2.87        6.64      7.45 o 
  -6   2  11      282.86      259.28     11.99 o 
  -5   2  11      166.92      187.62      9.88 o 
  -4   2  11       25.89       16.68      5.67 o 
  -3   2  11       16.23       24.46      6.16 o 
  -2   2  11       88.25       92.50      7.45 o 
  -1   2  11      302.30      264.50      9.89 o 
   0   2  11     2424.62     2303.54     45.81 o 
   1   2  11       15.63       11.34      5.35 o 
   2   2  11       80.38      124.74      7.61 o 
   3   2  11        0.21       -1.78      5.67 o 
   4   2  11       10.44       18.47      6.16 o 
   5   2  11      538.45      590.11     14.91 o 
   6   2  11        1.00        6.16      7.13 o 
   7   2  11       21.44       26.08      8.42 o 
   8   2  11       11.15       17.01      8.26 o 
   9   2  11      368.23      349.23     16.04 o 
  10   2  11       27.66       26.73      9.56 o 
  11   2  11        0.20       -1.13      9.39 o 
  12   2  11        9.23        9.07     10.85 o 
  13   2  11       11.21       13.44     11.50 o 
 -13   3  11       68.00       66.41     12.64 o 
 -12   3  11        0.08       -4.21      9.56 o 
 -11   3  11       55.06       58.15     10.69 o 
 -10   3  11       47.93       56.21      9.40 o 
  -9   3  11       84.50       84.07     10.21 o 
  -8   3  11       71.27       66.25      9.40 o 
  -7   3  11       59.43       49.08      8.75 o 
  -6   3  11        9.75        6.32      7.77 o 
  -5   3  11       95.57      109.51      9.23 o 
  -4   3  11      520.09      507.75     13.62 o 
  -3   3  11       14.68       14.74      6.16 o 
  -2   3  11      423.26      389.85     11.83 o 
  -1   3  11     1852.66     1734.41     22.59 o 
   0   3  11      252.60      272.49     14.10 o 
   1   3  11      365.40      342.32     11.51 o 
   2   3  11      207.77      210.64      9.88 o 
   3   3  11      560.48      538.92     14.43 o 
   4   3  11      379.07      387.36     12.64 o 
   5   3  11      173.08      140.79      9.72 o 
   6   3  11     1078.44     1028.76     21.09 o 
   7   3  11       34.56       23.33      8.59 o 
   8   3  11      271.95      259.90     13.94 o 
   9   3  11       56.04       51.84     10.04 o 
  10   3  11       22.71       20.09      9.88 o 
  11   3  11        5.64        8.91      9.39 o 
  12   3  11       61.46       82.13     11.66 o 
 -12   4  11        8.91        9.07     10.37 o 
 -11   4  11       40.84       58.80     10.69 o 
 -10   4  11      129.27      121.34     11.83 o 
  -9   4  11       27.89       19.76      9.07 o 
  -8   4  11       28.75       34.66      8.91 o 
  -7   4  11      369.41      380.35     14.91 o 
  -6   4  11      217.26      240.61     12.48 o 
  -5   4  11      404.55      386.06     14.26 o 
  -4   4  11      412.54      399.53     13.61 o 
  -3   4  11      333.96      360.75     12.15 o 
  -2   4  11       11.51       11.99      6.48 o 
  -1   4  11      508.30      474.35     13.13 o 
   0   4  11      317.98      341.55     12.72 o 
   1   4  11      477.80      485.83     13.45 o 
   2   4  11      922.90      910.07     18.17 o 
   3   4  11      303.62      282.46     11.83 o 
   4   4  11      280.67      266.57     12.15 o 
   5   4  11     1180.92     1139.89     21.74 o 
   6   4  11        1.35        5.18      7.77 o 
   7   4  11       21.66       27.86      8.91 o 
   8   4  11       68.31       55.89     10.04 o 
   9   4  11      141.64      128.63     12.47 o 
  10   4  11        1.01        6.48      9.39 o 
  11   4  11      161.79      167.68     14.26 o 
  12   4  11       32.37       45.68     11.99 o 
 -12   5  11        0.00        7.29     10.37 o 
 -11   5  11        0.20       -2.92      9.56 o 
 -10   5  11       56.84       81.80     11.50 o 
  -9   5  11        5.59        6.32      9.07 o 
  -8   5  11      264.24      241.59     14.26 o 
  -7   5  11       76.17       72.90      9.88 o 
  -6   5  11      122.91      127.33     10.37 o 
  -5   5  11       36.74       35.96      8.75 o 
  -4   5  11      240.52      237.70     12.48 o 
  -3   5  11      334.08      323.95     12.80 o 
  -2   5  11      207.91      207.39     11.18 o 
  -1   5  11      328.20      337.73     12.96 o 
   0   5  11      386.64      347.00      9.10 o 
   1   5  11        4.54       11.34      6.96 o 
   2   5  11     1211.52     1209.93     21.75 o 
   3   5  11       49.52       47.46      8.75 o 
   4   5  11        2.48       -2.75      7.77 o 
   5   5  11       25.01       13.93      8.91 o 
   6   5  11      126.67      111.13     10.69 o 
   7   5  11      147.09      145.32     12.31 o 
   8   5  11      285.37      279.99     14.75 o 
   9   5  11       38.52       35.47     11.18 o 
  10   5  11       21.40       26.08     10.69 o 
  11   5  11       54.70       60.10     12.31 o 
 -11   6  11       92.01       75.97     13.77 o 
 -10   6  11       12.74       17.66     11.34 o 
  -9   6  11        3.93       -1.13      9.72 o 
  -8   6  11       50.26       49.24     11.01 o 
  -7   6  11      247.45      254.22     14.91 o 
  -6   6  11        0.25        0.97      8.75 o 
  -5   6  11        0.56       -3.56      9.07 o 
  -4   6  11      711.04      738.36     20.10 o 
  -3   6  11       47.47       45.19      9.56 o 
  -2   6  11       43.28       35.15      9.23 o 
  -1   6  11      638.16      625.64     18.00 o 
   0   6  11       19.01       17.31      5.58 o 
   1   6  11       27.75       17.33      7.94 o 
   2   6  11      276.75      284.38     13.29 o 
   3   6  11      545.34      550.65     17.02 o 
   4   6  11        1.82        4.21      7.94 o 
   5   6  11      287.88      289.72     14.75 o 
   6   6  11       78.76       82.45     10.53 o 
   7   6  11        0.35        2.43      8.91 o 
   8   6  11       45.94       77.43     11.82 o 
   9   6  11      113.19      125.39     13.93 o 
  10   6  11       31.92       43.90     11.50 o 
 -10   7  11      118.36      117.61     14.90 o 
  -9   7  11        0.72        7.77     11.18 o 
  -8   7  11       71.39       72.73     11.99 o 
  -7   7  11       24.10       16.20      9.56 o 
  -6   7  11      104.11      108.21     13.45 o 
  -5   7  11      228.06      233.96     14.74 o 
  -4   7  11       30.31       34.99     10.04 o 
  -3   7  11       15.07       16.20      9.23 o 
  -2   7  11        4.16        8.42      8.75 o 
  -1   7  11       28.06       27.86      9.56 o 
   0   7  11      335.57      333.92     10.47 o 
   1   7  11      240.95      218.74     13.45 o 
   2   7  11      266.66      235.11     13.61 o 
   3   7  11        5.44        5.99      8.58 o 
   4   7  11        7.45        8.10      8.75 o 
   5   7  11       66.50       60.91     10.69 o 
   6   7  11      250.61      265.56     15.55 o 
   7   7  11        5.41       13.93     10.69 o 
   8   7  11       36.36       51.02     11.01 o 
   9   7  11        0.49        4.86     10.69 o 
  -8   8  11       29.04       38.07     12.15 o 
  -7   8  11       41.21       37.90     11.66 o 
  -6   8  11       56.85       52.16     12.47 o 
  -5   8  11        3.94        4.21     10.53 o 
  -4   8  11        1.29       -0.32      9.39 o 
  -3   8  11       42.36       49.40     10.04 o 
  -2   8  11      140.75      133.65     12.80 o 
  -1   8  11       65.10       50.38     10.53 o 
   0   8  11       31.18       19.25      6.86 o 
   1   8  11       61.97       68.84     11.02 o 
   2   8  11        0.09       -5.99      9.88 o 
   3   8  11       34.60       27.21     10.53 o 
   4   8  11      232.64      269.60     15.72 o 
   5   8  11       27.55       28.02     11.34 o 
   6   8  11        8.17       -2.27      9.88 o 
   7   8  11        3.18        9.88     11.01 o 
   8   8  11       60.63       54.75     12.47 o 
  -6   9  11       12.39        9.23     11.34 o 
  -5   9  11       35.52       33.69     11.82 o 
  -4   9  11       86.13       73.06     12.64 o 
  -3   9  11       28.00       34.02     11.01 o 
  -2   9  11        3.56        0.97      9.72 o 
  -1   9  11        1.77       -1.13      9.39 o 
   0   9  11       30.90       40.62      7.61 o 
   1   9  11      167.05      180.48     14.90 o 
   2   9  11       53.78       52.65     11.82 o 
   3   9  11       48.69       46.81     11.01 o 
   4   9  11        3.81        2.92     11.34 o 
   5   9  11       78.78       69.17     13.61 o 
  -1  10  11        4.77       10.04     11.18 o 
   0  10  11       77.99       74.88      9.56 o 
   1  10  11       58.62       60.10     12.96 o 
 -13   0  12      148.71      184.20     15.71 o 
 -12   0  12       67.87       79.70     12.47 o 
 -11   0  12       20.89       24.30      9.56 o 
 -10   0  12        0.64       -4.37      8.10 o 
  -9   0  12       70.68       71.11      9.56 o 
  -8   0  12        0.91       -0.81      6.96 o 
  -7   0  12      536.09      554.40     16.21 o 
  -6   0  12     1049.14      984.50     19.96 o 
  -5   0  12      475.44      478.37     13.94 o 
  -4   0  12      319.04      377.45     12.15 o 
  -3   0  12     2309.49     2232.00     25.37 o 
  -2   0  12       33.34       34.34      6.48 o 
  -1   0  12       72.63       57.99      6.64 o 
   0   0  12        2.55        2.96      3.95 o 
   1   0  12     1970.34     1991.94     23.57 o 
   2   0  12       27.97       28.67      6.32 o 
   3   0  12      808.74      781.18     15.90 o 
   4   0  12       17.41       17.33      5.99 o 
   5   0  12       57.30       38.23      7.45 o 
   6   0  12        7.22       11.66      6.80 o 
   7   0  12      889.75      878.72     19.95 o 
   8   0  12       22.88       35.47      8.10 o 
   9   0  12      188.72      158.61     12.64 o 
  10   0  12        5.04        4.86      9.39 o 
  11   0  12      109.56      118.10     12.64 o 
  12   0  12      181.82      190.20     15.88 o 
 -13   1  12       11.84       20.25     11.82 o 
 -12   1  12      149.81      174.15     14.42 o 
 -11   1  12       49.10       56.05     10.85 o 
 -10   1  12      156.92      152.61     11.83 o 
  -9   1  12       13.30        4.86      7.61 o 
  -8   1  12        2.83       16.04      7.77 o 
  -7   1  12      655.60      631.03     17.35 o 
  -6   1  12     1198.65     1144.56     21.42 o 
  -5   1  12      391.81      363.06     12.48 o 
  -4   1  12      295.88      304.83     10.86 o 
  -3   1  12       35.10       52.48      7.45 o 
  -2   1  12     1958.69     1967.87     23.57 o 
  -1   1  12      107.10      102.71      7.94 o 
   0   1  12     1962.11     1873.53     16.27 o 
   1   1  12        0.48       -0.49      5.35 o 
   2   1  12       63.50       76.78      6.97 o 
   3   1  12       31.08       42.60      6.80 o 
   4   1  12      589.26      582.88     14.43 o 
   5   1  12       14.89       12.15      6.48 o 
   6   1  12      620.26      631.33     16.54 o 
   7   1  12        1.21        3.08      7.13 o 
   8   1  12       68.64       61.72      9.40 o 
   9   1  12        0.06        2.11      7.61 o 
  10   1  12      378.38      370.13     17.34 o 
  11   1  12        1.96       -2.27      9.07 o 
  12   1  12      116.06      113.24     14.26 o 
 -13   2  12       37.18       52.64     13.28 o 
 -12   2  12       13.28        8.26     10.85 o 
 -11   2  12        2.73       12.63      8.91 o 
 -10   2  12        9.32       10.85      8.91 o 
  -9   2  12       59.24       63.66      9.56 o 
  -8   2  12       33.43       33.04      8.59 o 
  -7   2  12      222.40      227.65     12.31 o 
  -6   2  12      303.35      279.54     12.80 o 
  -5   2  12      188.23      200.10     10.53 o 
  -4   2  12       10.78        5.18      6.64 o 
  -3   2  12     1702.77     1677.30     23.07 o 
  -2   2  12      398.61      358.70     11.99 o 
  -1   2  12      311.79      312.62     11.51 o 
   0   2  12       34.79       33.05      4.87 o 
   1   2  12      711.55      707.27     15.24 o 
   2   2  12       29.93       30.13      6.80 o 
   3   2  12      962.17      968.89     17.85 o 
   4   2  12      117.21       88.94      8.42 o 
   5   2  12        8.05        9.72      7.13 o 
   6   2  12        0.02        6.64      6.96 o 
   7   2  12      389.79      389.28     14.91 o 
   8   2  12        0.32       -3.89      7.61 o 
   9   2  12      214.34      189.40     13.61 o 
  10   2  12       58.41       70.63     11.02 o 
  11   2  12       32.95       33.21     10.53 o 
  12   2  12        0.01        5.35     10.04 o 
 -12   3  12       90.59       92.98     13.45 o 
 -11   3  12       15.06       16.04      9.88 o 
 -10   3  12        4.40        6.80      9.07 o 
  -9   3  12        0.00       -7.94      7.94 o 
  -8   3  12       38.91       37.74      9.23 o 
  -7   3  12        0.75        3.08      7.94 o 
  -6   3  12      555.00      583.59     16.86 o 
  -5   3  12       19.76       18.63      8.10 o 
  -4   3  12      649.07      647.44     16.38 o 
  -3   3  12       70.19       72.74      8.10 o 
  -2   3  12      279.59      268.52     10.86 o 
  -1   3  12        8.50       15.06      6.64 o 
   0   3  12      234.96      245.02      7.50 o 
   1   3  12     1443.22     1432.11     22.08 o 
   2   3  12      738.53      731.73     16.38 o 
   3   3  12     1145.08     1148.59     20.28 o 
   4   3  12       92.41       80.84      8.75 o 
   5   3  12        3.37       -2.27      8.10 o 
   6   3  12      404.82      398.85     14.91 o 
   7   3  12      106.22      115.67     10.69 o 
   8   3  12       28.27       28.51      8.91 o 
   9   3  12       74.90       59.77     10.69 o 
  10   3  12      203.12      182.27     15.23 o 
  11   3  12       85.01       83.59     12.15 o 
  12   3  12       10.77       26.24     11.99 o 
 -12   4  12       10.31       -1.46     11.18 o 
 -11   4  12       20.84       16.52     10.20 o 
 -10   4  12        4.76        4.70      9.72 o 
  -9   4  12       62.84       70.63     10.69 o 
  -8   4  12       39.24       36.93      9.72 o 
  -7   4  12        3.05       -2.11      7.77 o 
  -6   4  12        2.47        9.39      8.26 o 
  -5   4  12       17.55       23.00      8.75 o 
  -4   4  12        7.17        3.24      8.26 o 
  -3   4  12      203.85      206.26     10.86 o 
  -2   4  12      270.07      247.44     11.67 o 
  -1   4  12      268.48      254.25     11.02 o 
   0   4  12       76.68       90.86     15.31 o 
   1   4  12      682.40      712.49     16.70 o 
   2   4  12      953.80      933.89     19.14 o 
   3   4  12       11.04       14.58      8.10 o 
   4   4  12       35.12       30.61      8.26 o 
   5   4  12       61.13       55.40      9.23 o 
   6   4  12       12.28        7.77      7.94 o 
   7   4  12       23.23       36.45      8.91 o 
   8   4  12      145.62      133.98     12.64 o 
   9   4  12      181.24      174.00     14.26 o 
  10   4  12       10.67       17.82     10.20 o 
  11   4  12        3.02       -1.94     10.85 o 
 -11   5  12       35.53       49.57     11.66 o 
 -10   5  12        8.10        1.94     10.04 o 
  -9   5  12        7.48       14.90      9.56 o 
  -8   5  12       19.33       14.58     10.04 o 
  -7   5  12       20.84       27.21      9.07 o 
  -6   5  12       10.49        8.42      8.26 o 
  -5   5  12      152.04      147.10     11.34 o 
  -4   5  12       74.25       68.68      9.88 o 
  -3   5  12       32.15       30.94      8.75 o 
  -2   5  12      455.20      442.49     15.40 o 
  -1   5  12      641.26      600.53     17.67 o 
   0   5  12      233.37      229.18      8.31 o 
   1   5  12        2.48       -2.43      7.45 o 
   2   5  12      124.29      119.40     10.21 o 
   3   5  12       84.75       95.90      9.23 o 
   4   5  12      123.09      109.68     10.69 o 
   5   5  12       92.61       96.39     10.04 o 
   6   5  12       83.89       81.64      9.88 o 
   7   5  12      134.97      136.41     12.15 o 
   8   5  12       64.35       60.26     10.85 o 
   9   5  12      109.65      121.17     12.96 o 
  10   5  12        0.63        2.59      9.72 o 
  11   5  12       14.02       14.58     12.31 o 
 -10   6  12       71.37       87.31     13.77 o 
  -9   6  12      129.00      148.23     14.09 o 
  -8   6  12       44.24       49.41     10.53 o 
  -7   6  12       79.00       81.97     11.34 o 
  -6   6  12       41.10       54.91     10.20 o 
  -5   6  12      268.62      269.78     14.58 o 
  -4   6  12      693.31      642.18     20.10 o 
  -3   6  12       65.71       57.02     10.85 o 
  -2   6  12        9.34        7.77      9.56 o 
  -1   6  12      144.09      147.59     11.83 o 
   0   6  12       19.17       16.11      6.24 o 
   1   6  12       37.34       39.36      9.07 o 
   2   6  12      138.63      145.81     11.50 o 
   3   6  12       20.10       24.30      9.07 o 
   4   6  12        8.79       12.31      8.26 o 
   5   6  12        1.38       -1.46      8.58 o 
   6   6  12       42.95       43.09      9.56 o 
   7   6  12       95.71       98.17     12.15 o 
   8   6  12       68.53       75.97     12.15 o 
   9   6  12       14.33       16.36     10.85 o 
  10   6  12       20.21       26.40     12.15 o 
  -9   7  12        0.92       -4.21     11.34 o 
  -8   7  12       80.99       84.07     12.31 o 
  -7   7  12        1.45       15.55      9.88 o 
  -6   7  12      155.46      166.06     14.09 o 
  -5   7  12       44.79       47.79     11.50 o 
  -4   7  12       40.88       32.07     10.20 o 
  -3   7  12      148.58      159.74     12.80 o 
  -2   7  12       19.30        5.51     10.53 o 
  -1   7  12      296.61      308.52     15.07 o 
   0   7  12       26.34       28.13      6.76 o 
   1   7  12        0.71        1.13      8.91 o 
   2   7  12      142.86      124.42     12.47 o 
   3   7  12       47.72       61.55     10.53 o 
   4   7  12       13.59       15.06      9.56 o 
   5   7  12      114.98      116.96     13.12 o 
   6   7  12      122.91      124.42     13.61 o 
   7   7  12        3.49       -0.81     10.20 o 
   8   7  12        1.37        0.32     10.69 o 
  -7   8  12        0.41        2.11     10.53 o 
  -6   8  12       26.58       29.16     11.66 o 
  -5   8  12       69.31       88.45     12.47 o 
  -4   8  12       88.72       81.00     12.64 o 
  -3   8  12       32.07       31.10     10.04 o 
  -2   8  12       41.04       52.64     11.18 o 
  -1   8  12        0.01       -3.08      9.39 o 
   0   8  12        2.92        5.83      6.76 o 
   1   8  12       83.44       66.90     11.50 o 
   2   8  12       82.19       93.79     12.15 o 
   3   8  12       50.72       54.75     12.31 o 
   4   8  12        0.27       -5.51     10.37 o 
   5   8  12       42.46       44.06     11.18 o 
   6   8  12       47.69       56.86     12.47 o 
   7   8  12       17.51       20.73     11.50 o 
  -5   9  12        6.24       11.01     11.34 o 
  -4   9  12        4.37        2.92      9.88 o 
  -3   9  12        0.18       -5.18     10.53 o 
  -2   9  12       13.83       18.63     10.04 o 
  -1   9  12        0.83        3.24     10.04 o 
   0   9  12       83.00       88.28      8.65 o 
   1   9  12       63.97       77.27     12.63 o 
   2   9  12        0.26       -2.75     10.85 o 
   3   9  12       42.52       37.26     12.31 o 
   4   9  12      206.62      192.15     17.01 o 
 -13   1  13        1.46        9.72     12.47 o 
 -12   1  13        8.11        4.86     11.66 o 
 -11   1  13       27.99       42.92     10.85 o 
 -10   1  13       31.69       34.02      9.56 o 
  -9   1  13       49.91       55.40      9.56 o 
  -8   1  13       15.56       17.17      7.77 o 
  -7   1  13       37.69       22.03      8.59 o 
  -6   1  13      103.00      101.57     10.69 o 
  -5   1  13        7.39        5.99      7.29 o 
  -4   1  13        2.14       -0.49      6.80 o 
  -3   1  13       68.13       76.62      7.78 o 
  -2   1  13       55.54       50.86      7.29 o 
  -1   1  13       79.89       78.08      8.10 o 
   0   1  13      357.03      343.26      8.82 o 
   1   1  13      242.39      254.08     10.37 o 
   2   1  13      420.23      413.00     12.97 o 
   3   1  13        9.61        6.64      7.29 o 
   4   1  13       55.37       64.47      8.10 o 
   5   1  13      336.34      333.03     13.13 o 
   6   1  13       91.67       89.10      9.72 o 
   7   1  13        1.73        3.73      7.77 o 
   8   1  13        5.09        2.43      7.94 o 
   9   1  13        0.75        5.51      8.91 o 
  10   1  13        0.27        1.78      9.07 o 
  11   1  13       16.73       16.20     10.37 o 
  12   1  13       29.49       34.02     12.31 o 
 -12   2  13       15.45        6.16     11.82 o 
 -11   2  13       41.56       46.98     11.18 o 
 -10   2  13       17.53       31.10      9.72 o 
  -9   2  13        2.58        0.32      7.61 o 
  -8   2  13       59.83       52.32      8.91 o 
  -7   2  13       21.54       17.82      8.75 o 
  -6   2  13      132.51      119.56     11.02 o 
  -5   2  13      831.12      788.68     18.98 o 
  -4   2  13      178.89      162.99     10.21 o 
  -3   2  13       29.06       30.29      7.61 o 
  -2   2  13      536.30      486.03     14.27 o 
  -1   2  13      714.17      703.00     15.89 o 
   0   2  13      190.14      184.82      7.16 o 
   1   2  13       23.33       13.77      7.94 o 
   2   2  13      627.57      625.70     15.89 o 
   3   2  13        5.69        7.61      6.96 o 
   4   2  13      297.79      318.43     13.13 o 
   5   2  13      615.99      597.91     16.70 o 
   6   2  13       97.74      106.11      9.72 o 
   7   2  13       23.57       34.34      8.91 o 
   8   2  13       83.66       80.67     10.04 o 
   9   2  13        0.82       -0.81      9.39 o 
  10   2  13       53.99       56.86     11.82 o 
  11   2  13        7.70        3.08     10.37 o 
  12   2  13       32.61       43.09     12.47 o 
 -12   3  13        2.01        4.37     11.99 o 
 -11   3  13       15.48       21.22     11.34 o 
 -10   3  13       34.24       41.14      9.88 o 
  -9   3  13       52.52       44.55      9.23 o 
  -8   3  13      114.85      109.35     11.02 o 
  -7   3  13      261.20      251.64     13.45 o 
  -6   3  13      132.94      114.05     10.53 o 
  -5   3  13      377.91      350.38     14.10 o 
  -4   3  13      498.65      528.28     15.89 o 
  -3   3  13        3.30        0.16      7.77 o 
  -2   3  13      241.46      243.87     11.18 o 
  -1   3  13      195.70      184.22     10.21 o 
   0   3  13      434.38      392.88      9.51 o 
   1   3  13     1274.97     1250.88     21.75 o 
   2   3  13      945.80      897.70     19.79 o 
   3   3  13      179.96      207.06     11.83 o 
   4   3  13      277.72      246.47     12.48 o 
   5   3  13      362.97      342.43     14.10 o 
   6   3  13       89.50       86.67     10.53 o 
   7   3  13       54.07       46.98      9.40 o 
   8   3  13       16.97       21.71      8.75 o 
   9   3  13       50.86       48.76     10.69 o 
  10   3  13       18.44       29.48     10.69 o 
  11   3  13      148.39      144.67     15.71 o 
 -11   4  13       51.49       60.58     11.82 o 
 -10   4  13        8.97       11.50      9.39 o 
  -9   4  13       20.40       15.39      9.39 o 
  -8   4  13      183.62      174.97     12.96 o 
  -7   4  13      158.39      141.92     11.83 o 
  -6   4  13       72.20       88.61     10.37 o 
  -5   4  13      311.39      315.02     14.26 o 
  -4   4  13      641.65      630.02     17.83 o 
  -3   4  13       22.47       33.04      8.91 o 
  -2   4  13      262.84      259.59     12.15 o 
  -1   4  13      311.29      315.51     12.96 o 
   0   4  13        4.77        6.05      5.84 o 
   1   4  13      547.37      515.67     15.89 o 
   2   4  13      694.87      654.89     17.67 o 
   3   4  13      494.71      487.90     15.89 o 
   4   4  13      295.61      286.82     13.13 o 
   5   4  13       45.24       62.85      9.07 o 
   6   4  13      124.53      123.28     10.53 o 
   7   4  13        4.27        1.94      8.75 o 
   8   4  13      132.26      145.96     13.12 o 
   9   4  13        1.64       -5.83      9.72 o 
  10   4  13       36.92       32.40     11.18 o 
  11   4  13      100.35       94.44     14.42 o 
 -11   5  13       38.04       37.90     12.63 o 
 -10   5  13       21.86       30.13     10.85 o 
  -9   5  13        0.51       -1.62      9.56 o 
  -8   5  13      169.77      176.91     13.12 o 
  -7   5  13       18.24       14.74      9.07 o 
  -6   5  13       21.62       18.79      8.75 o 
  -5   5  13      105.82      117.77     10.85 o 
  -4   5  13       44.30       50.38      9.56 o 
  -3   5  13       19.45       11.01      9.23 o 
  -2   5  13     1127.01     1090.21     23.20 o 
  -1   5  13      922.96      949.94     21.73 o 
   0   5  13      102.50       90.64      7.45 o 
   1   5  13       49.95       67.71      9.07 o 
   2   5  13       66.84       58.80      9.23 o 
   3   5  13      103.24      123.28     10.04 o 
   4   5  13        1.76        4.54      7.61 o 
   5   5  13      203.70      224.72     13.12 o 
   6   5  13       51.38       46.00      9.88 o 
   7   5  13      118.86      110.16     12.47 o 
   8   5  13       40.99       39.36     11.18 o 
   9   5  13       78.63       81.97     12.96 o 
  10   5  13       44.45       42.44     11.99 o 
 -10   6  13       99.71      114.85     15.23 o 
  -9   6  13        6.32        7.77     11.18 o 
  -8   6  13       36.32       34.18     10.20 o 
  -7   6  13       39.24       39.20     10.37 o 
  -6   6  13       38.74       25.43      9.72 o 
  -5   6  13      116.15      128.14     12.15 o 
  -4   6  13       52.80       59.45     11.02 o 
  -3   6  13       85.76       96.87     10.85 o 
  -2   6  13      146.42      165.89     13.12 o 
  -1   6  13      613.65      596.88     18.97 o 
   0   6  13      307.81      305.58     10.37 o 
   1   6  13      325.97      310.64     14.75 o 
   2   6  13       50.50       53.29      9.56 o 
   3   6  13       66.14       60.91     10.04 o 
   4   6  13       29.91       31.75      9.39 o 
   5   6  13       44.37       53.94     10.53 o 
   6   6  13       20.94       28.67      9.88 o 
   7   6  13       31.38       34.02     10.69 o 
   8   6  13      188.51      172.38     15.07 o 
   9   6  13        2.06       -1.94     10.37 o 
  -8   7  13        1.89        1.46     11.50 o 
  -7   7  13       56.57       64.15     11.66 o 
  -6   7  13        8.35        8.75      9.72 o 
  -5   7  13      104.46      102.38     12.64 o 
  -4   7  13        7.93        8.75      8.91 o 
  -3   7  13       57.15       58.15     11.02 o 
  -2   7  13      523.17      549.46     19.29 o 
  -1   7  13      117.67      102.38     12.15 o 
   0   7  13       34.95       31.73      7.04 o 
   1   7  13        1.29       -1.62      9.39 o 
   2   7  13      202.20      206.57     13.61 o 
   3   7  13       57.11       72.89     11.50 o 
   4   7  13       22.49       27.70      9.56 o 
   5   7  13       20.26       19.44     10.37 o 
   6   7  13        1.35        4.86     10.85 o 
   7   7  13       46.86       64.96     11.99 o 
   8   7  13       28.84       44.22     11.99 o 
  -7   8  13        6.54        8.75     10.85 o 
  -6   8  13        1.08        6.48     10.69 o 
  -5   8  13       37.07       31.91     12.15 o 
  -4   8  13       79.04       80.35     12.31 o 
  -3   8  13      113.82      115.02     12.64 o 
  -2   8  13        0.04       -2.43     10.53 o 
  -1   8  13       43.72       51.83     11.18 o 
   0   8  13      126.84       99.73      8.99 o 
   1   8  13       26.09       29.32     10.04 o 
   2   8  13        9.00       11.99     10.53 o 
   3   8  13       55.79       52.65     11.82 o 
   4   8  13       33.80       28.99     11.01 o 
   5   8  13       62.06       65.77     12.31 o 
   6   8  13        2.99       -0.97     11.18 o 
  -3   9  13       51.96       56.53     11.82 o 
  -2   9  13        5.64        3.40     10.53 o 
  -1   9  13        8.45       20.73     10.69 o 
   0   9  13       11.53       15.14      7.89 o 
   1   9  13       83.39      101.89     13.28 o 
   2   9  13        0.35        6.96     11.66 o 
   3   9  13       14.44       13.61     11.82 o 
 -12   0  14       66.49       74.19     12.96 o 
 -11   0  14      111.34      121.01     13.61 o 
 -10   0  14      283.75      283.23     16.04 o 
  -9   0  14      109.27      131.70     11.66 o 
  -8   0  14       16.69        7.94      7.77 o 
  -7   0  14       15.10       22.84      8.75 o 
  -6   0  14      769.05      768.12     19.13 o 
  -5   0  14       26.34       26.24      7.78 o 
  -4   0  14      213.27      210.80     10.86 o 
  -3   0  14       35.76       18.47      7.78 o 
  -2   0  14     1288.02     1282.90     21.91 o 
  -1   0  14      962.95      973.53     19.14 o 
   0   0  14     3476.11     3479.89     24.30 o 
   1   0  14      100.04       81.49      9.23 o 
   2   0  14      437.21      383.82     13.13 o 
   3   0  14       97.17       81.16      9.23 o 
   4   0  14     1365.06     1376.04     23.70 o 
   5   0  14       17.89       17.49      8.26 o 
   6   0  14      437.83      430.31     15.88 o 
   7   0  14       21.73        5.02      8.26 o 
   8   0  14      165.53      146.62     12.47 o 
   9   0  14      107.63      110.16     12.31 o 
  10   0  14      240.56      268.63     16.85 o 
  11   0  14       39.05       30.94     12.63 o 
 -12   1  14       91.16       97.03     13.77 o 
 -11   1  14       13.46       11.50     11.01 o 
 -10   1  14       11.33       11.50     10.69 o 
  -9   1  14      143.80      168.65     12.80 o 
  -8   1  14       11.74        4.05      8.42 o 
  -7   1  14      631.61      651.22     18.32 o 
  -6   1  14       10.48        6.97      8.75 o 
  -5   1  14      328.77      339.34     13.45 o 
  -4   1  14        4.80        2.75      6.80 o 
  -3   1  14     1481.13     1399.30     23.54 o 
  -2   1  14      512.49      502.86     15.08 o 
  -1   1  14      748.24      771.77     17.51 o 
   0   1  14      184.56      181.28      7.85 o 
   1   1  14     1019.94     1047.91     19.96 o 
   2   1  14        1.70        9.56      7.77 o 
   3   1  14     1318.96     1251.52     22.40 o 
   4   1  14      195.61      170.45     11.34 o 
   5   1  14       11.25       13.12      7.94 o 
   6   1  14       76.17       67.39      9.40 o 
   7   1  14       87.00       89.26     10.21 o 
   8   1  14       55.40       60.10     10.21 o 
   9   1  14      453.55      439.68     18.96 o 
  10   1  14       95.65       99.46     13.61 o 
  11   1  14       11.92        8.75     11.18 o 
 -12   2  14       63.53       90.87     14.58 o 
 -11   2  14       40.94       43.09     11.18 o 
 -10   2  14       54.39       63.34     11.34 o 
  -9   2  14        3.55       -2.11      8.58 o 
  -8   2  14        5.56       10.69      8.10 o 
  -7   2  14        0.29       -0.65      7.45 o 
  -6   2  14      635.54      630.48     19.13 o 
  -5   2  14       27.59       36.28      8.91 o 
  -4   2  14      729.82      735.03     18.97 o 
  -3   2  14      109.25      103.20      9.40 o 
  -2   2  14      234.61      215.51     11.50 o 
  -1   2  14      617.66      561.79     15.56 o 
   0   2  14     1244.89     1229.22     15.43 o 
   1   2  14       22.06       30.94      8.26 o 
   2   2  14       73.92       61.07      9.23 o 
   3   2  14      231.70      208.37     11.83 o 
   4   2  14       84.17       65.28      9.07 o 
   5   2  14        0.49       -5.18      8.10 o 
   6   2  14      356.20      358.79     14.91 o 
   7   2  14        0.98        2.27      7.94 o 
   8   2  14       60.12       51.03     10.04 o 
   9   2  14       37.23       39.52     10.37 o 
  10   2  14      203.53      218.88     15.55 o 
  11   2  14       38.89       47.95     12.63 o 
 -11   3  14       27.43       17.17     10.85 o 
 -10   3  14        1.58        2.92      8.91 o 
  -9   3  14        0.02       -0.65      9.07 o 
  -8   3  14       32.78       22.84      9.39 o 
  -7   3  14       16.03       10.37      8.58 o 
  -6   3  14       51.69       53.94      9.56 o 
  -5   3  14       53.97       36.45      9.40 o 
  -4   3  14        2.04        0.65      8.58 o 
  -3   3  14     1012.39      998.12     21.09 o 
  -2   3  14      183.17      186.48     11.34 o 
  -1   3  14       28.71       31.59      7.78 o 
   0   3  14       62.65       51.35      6.19 o 
   1   3  14     1375.94     1395.22     24.51 o 
   2   3  14      459.30      463.89     15.40 o 
   3   3  14       70.29       62.69      9.40 o 
   4   3  14       14.62       17.49      8.58 o 
   5   3  14      244.70      237.70     12.96 o 
   6   3  14       17.01       17.98      8.26 o 
   7   3  14      102.90       98.17     11.34 o 
   8   3  14        0.05        0.49      8.91 o 
   9   3  14      293.06      309.80     16.69 o 
  10   3  14       54.11       52.16     11.34 o 
  11   3  14        1.27        8.42     11.82 o 
 -11   4  14       12.97       25.92     11.01 o 
 -10   4  14        0.23       -2.75     10.20 o 
  -9   4  14        4.96        3.73      8.91 o 
  -8   4  14        1.65       -1.94      9.07 o 
  -7   4  14        1.34       -0.16      8.91 o 
  -6   4  14        5.22        6.80      8.58 o 
  -5   4  14      175.21      174.00     12.96 o 
  -4   4  14      958.93      868.04     22.06 o 
  -3   4  14      148.86      142.24     11.83 o 
  -2   4  14        2.90        6.64      8.58 o 
  -1   4  14      659.35      653.71     18.16 o 
   0   4  14        8.88        6.36      5.63 o 
   1   4  14       91.99       87.48     10.53 o 
   2   4  14       85.19       78.41     10.37 o 
   3   4  14        5.29        6.96      8.10 o 
   4   4  14        6.93       16.68      8.26 o 
   5   4  14       92.70       96.39     10.21 o 
   6   4  14       21.46       25.92      9.23 o 
   7   4  14       18.97       22.68      9.23 o 
   8   4  14       16.62       12.47     10.04 o 
   9   4  14        4.72       11.18      9.56 o 
  10   4  14       25.46       43.73     11.82 o 
 -10   5  14        0.08        3.73     10.20 o 
  -9   5  14       28.72       31.42     10.53 o 
  -8   5  14       14.25        8.42      9.72 o 
  -7   5  14        3.08       10.69      9.07 o 
  -6   5  14      190.95      191.99     13.45 o 
  -5   5  14       41.79       36.61      9.88 o 
  -4   5  14       43.47       43.74     10.21 o 
  -3   5  14        8.74        2.92      9.39 o 
  -2   5  14      404.27      396.90     16.53 o 
  -1   5  14       31.75       29.32     10.04 o 
   0   5  14      495.78      499.76     11.97 o 
   1   5  14        2.66        2.59      8.42 o 
   2   5  14        0.28       -2.11      7.94 o 
   3   5  14        6.85       11.66      8.42 o 
   4   5  14       80.08       80.83      9.88 o 
   5   5  14       36.97       41.14      9.56 o 
   6   5  14       31.87       35.80     10.53 o 
   7   5  14        7.53        8.91      9.88 o 
   8   5  14      130.42      123.28     13.45 o 
   9   5  14        1.03        5.99     10.53 o 
  -9   6  14       55.14       57.50     12.96 o 
  -8   6  14       25.35       28.99     10.85 o 
  -7   6  14       10.19        2.43      9.88 o 
  -6   6  14       49.10       67.55     11.66 o 
  -5   6  14      141.01      137.86     13.28 o 
  -4   6  14        0.07        2.43      9.39 o 
  -3   6  14        5.94        7.13      9.07 o 
  -2   6  14      169.48      185.18     13.61 o 
  -1   6  14      230.83      250.65     14.42 o 
   0   6  14        0.27       -0.20      6.17 o 
   1   6  14        9.41       10.20      8.91 o 
   2   6  14       62.68       54.59     10.69 o 
   3   6  14        5.99        6.96      8.58 o 
   4   6  14        6.12        6.96      8.91 o 
   5   6  14        9.46       12.47      9.88 o 
   6   6  14      130.75      148.07     13.77 o 
   7   6  14       76.17      104.65     12.47 o 
   8   6  14        8.84        2.75     11.34 o 
  -8   7  14      110.37      123.76     14.90 o 
  -7   7  14       19.77       11.99     11.34 o 
  -6   7  14       33.35       29.32     11.82 o 
  -5   7  14        7.29       11.50     10.37 o 
  -4   7  14        7.21       15.06     10.37 o 
  -3   7  14       16.56        6.64      9.88 o 
  -2   7  14      136.74      152.77     14.09 o 
  -1   7  14        1.40        5.67      9.88 o 
   0   7  14        0.24        3.56      6.58 o 
   1   7  14       26.36       26.40     10.37 o 
   2   7  14        4.62       -0.97      9.88 o 
   3   7  14       11.86       21.38      9.56 o 
   4   7  14        6.46       17.98      9.72 o 
   5   7  14       66.10       54.10     12.15 o 
   6   7  14        7.63        8.42     10.20 o 
   7   7  14       83.81      112.91     14.58 o 
  -5   8  14       59.63       64.79     12.80 o 
  -4   8  14       77.92       82.78     12.96 o 
  -3   8  14       18.04       19.44     10.69 o 
  -2   8  14        1.14       11.18     11.01 o 
  -1   8  14       28.36       33.04     10.85 o 
   0   8  14       17.12       18.20      7.61 o 
   1   8  14      114.21      118.26     13.45 o 
   2   8  14       22.26       33.69     11.66 o 
   3   8  14       10.45       21.22     11.50 o 
   4   8  14       18.23       14.90     11.01 o 
   5   8  14       56.43       75.00     13.44 o 
 -11   1  15       57.16       63.66     12.96 o 
 -10   1  15        6.69        5.02     10.53 o 
  -9   1  15        2.05        7.29      9.88 o 
  -8   1  15        6.76        5.02      8.75 o 
  -7   1  15       18.42       20.41      8.75 o 
  -6   1  15        5.53       -0.81      7.94 o 
  -5   1  15       42.83       65.12      9.40 o 
  -4   1  15        4.93        7.61      7.13 o 
  -3   1  15        4.88        5.02      8.26 o 
  -2   1  15        9.66       10.20      7.77 o 
  -1   1  15       43.28       54.10      9.07 o 
   0   1  15      242.74      251.44      8.94 o 
   1   1  15      454.20      432.28     14.59 o 
   2   1  15      203.28      157.81     11.34 o 
   3   1  15      158.83      130.42     11.02 o 
   4   1  15        3.41        7.29      8.10 o 
   5   1  15       74.16       81.00     10.04 o 
   6   1  15       84.50       94.12     10.69 o 
   7   1  15        0.05        2.43      8.42 o 
   8   1  15       47.81       55.40     10.85 o 
   9   1  15       12.44       11.50     10.37 o 
  10   1  15        0.85       -6.96     10.85 o 
  11   1  15        0.34        5.35     11.82 o 
 -11   2  15       18.43       16.85     12.15 o 
 -10   2  15       62.47       51.03     11.99 o 
  -9   2  15       18.44       26.89     10.69 o 
  -8   2  15       36.71       26.40      9.56 o 
  -7   2  15       10.64        7.77      8.91 o 
  -6   2  15       45.87       56.21     10.04 o 
  -5   2  15       35.57       40.33      8.75 o 
  -4   2  15        1.21        5.99      8.58 o 
  -3   2  15      296.52      293.95     13.29 o 
  -2   2  15       89.14       85.86     10.21 o 
  -1   2  15       23.95       21.06      8.26 o 
   0   2  15      258.11      237.31      9.04 o 
   1   2  15       55.09       54.43      9.40 o 
   2   2  15     1079.35     1026.91     21.58 o 
   3   2  15       95.91       84.56      9.88 o 
   4   2  15      123.82      115.99     10.37 o 
   5   2  15       15.72       21.38      8.26 o 
   6   2  15       96.12      109.51     11.02 o 
   7   2  15       88.87       92.66     11.18 o 
   8   2  15       26.04       28.02      9.72 o 
   9   2  15       20.03       11.50      9.72 o 
  10   2  15       74.14       64.63     13.12 o 
 -11   3  15       65.80       76.46     13.44 o 
 -10   3  15        0.06        7.77     10.37 o 
  -9   3  15       41.32       38.71     10.20 o 
  -8   3  15        0.30       -4.37      8.75 o 
  -7   3  15      108.76      111.62     11.83 o 
  -6   3  15       19.39       29.80      8.75 o 
  -5   3  15      299.77      308.36     15.39 o 
  -4   3  15        0.20        4.37      8.75 o 
  -3   3  15      137.12      133.33     11.66 o 
  -2   3  15      254.75      258.44     12.96 o 
  -1   3  15      364.18      379.22     14.26 o 
   0   3  15        2.68        2.58      5.49 o 
   1   3  15      671.37      663.44     18.16 o 
   2   3  15      204.83      201.56     12.48 o 
   3   3  15      231.94      217.76     12.64 o 
   4   3  15      147.65      113.57     10.69 o 
   5   3  15      182.34      186.48     12.31 o 
   6   3  15        3.73        2.11      8.26 o 
   7   3  15       80.73       69.82     10.69 o 
   8   3  15       66.89       67.71     11.99 o 
   9   3  15       10.20       -4.37     10.37 o 
  10   3  15       56.14       46.49     12.80 o 
 -10   4  15       18.18       20.41     10.04 o 
  -9   4  15        1.69        3.73      9.56 o 
  -8   4  15      111.32      110.32     12.31 o 
  -7   4  15       46.27       27.21     10.21 o 
  -6   4  15       48.56       48.92     10.04 o 
  -5   4  15      133.89      138.03     12.80 o 
  -4   4  15      207.71      230.88     13.77 o 
  -3   4  15        8.47        7.29      9.23 o 
  -2   4  15      484.35      487.22     17.34 o 
  -1   4  15      132.10      131.55     11.50 o 
   0   4  15       50.57       42.33      6.57 o 
   1   4  15       47.12       45.03      9.56 o 
   2   4  15      926.92      870.74     21.41 o 
   3   4  15       52.19       59.13      9.56 o 
   4   4  15       70.87       69.33     10.37 o 
   5   4  15      153.04      140.62     11.66 o 
   6   4  15       10.31       10.20      8.91 o 
   7   4  15       26.89       34.50     10.20 o 
   8   4  15       36.24       34.99     11.18 o 
   9   4  15        2.87       16.36     10.37 o 
  -9   5  15        2.10        3.40     10.04 o 
  -8   5  15        0.29        3.40      9.39 o 
  -7   5  15        0.45        4.21      8.75 o 
  -6   5  15       65.66       65.93     11.50 o 
  -5   5  15      228.00      211.28     14.10 o 
  -4   5  15       35.49       42.28     10.20 o 
  -3   5  15      103.83       98.17     11.18 o 
  -2   5  15       44.93       52.32     11.01 o 
  -1   5  15      435.62      421.86     16.69 o 
   0   5  15        2.21        6.24      6.41 o 
   1   5  15      323.77      314.85     14.26 o 
   2   5  15       55.98       52.48     10.69 o 
   3   5  15       12.08       13.77      8.10 o 
   4   5  15       28.42       42.12      9.72 o 
   5   5  15       89.87       97.52     10.85 o 
   6   5  15        4.96       13.44      9.88 o 
   7   5  15       90.61      105.94     13.28 o 
   8   5  15       68.52       75.65     12.64 o 
   9   5  15        0.42       -0.65     10.69 o 
  -8   6  15        3.83        8.58      9.88 o 
  -7   6  15        7.82        8.91      9.39 o 
  -6   6  15      143.66      132.36     13.12 o 
  -5   6  15       51.62       56.69     11.66 o 
  -4   6  15      143.32      156.01     13.45 o 
  -3   6  15        0.44        0.97      9.56 o 
  -2   6  15      730.33      746.90     22.37 o 
  -1   6  15       92.24      100.60     12.31 o 
   0   6  15      116.75      123.27      9.88 o 
   1   6  15       38.22       57.02     10.37 o 
   2   6  15      115.82      136.08     12.47 o 
   3   6  15        7.59        3.56      9.07 o 
   4   6  15       64.02       61.72     10.53 o 
   5   6  15       54.26       64.63     11.02 o 
   6   6  15        6.65        1.94     10.85 o 
   7   6  15       35.02       38.71     12.15 o 
  -7   7  15        0.20       -3.08     10.37 o 
  -6   7  15       10.13        7.45     11.01 o 
  -5   7  15       92.17       83.59     12.47 o 
  -4   7  15       95.95       93.15     13.45 o 
  -3   7  15      110.23      110.64     12.96 o 
  -2   7  15        0.79        9.56     10.53 o 
  -1   7  15       43.97       45.68     11.50 o 
   0   7  15        9.62       15.83      7.20 o 
   1   7  15      233.69      272.52     16.04 o 
   2   7  15       33.05       49.73     11.01 o 
   3   7  15        3.31       -2.59     10.53 o 
   4   7  15        9.45       -5.18     10.53 o 
   5   7  15       20.42       26.89     11.18 o 
   6   7  15       16.23       19.11     11.34 o 
  -4   8  15        0.78        2.27     11.50 o 
  -3   8  15        4.09        1.78     11.01 o 
  -2   8  15       44.41       43.90     11.50 o 
  -1   8  15       85.31       75.65     13.12 o 
   0   8  15       14.98       10.17      7.50 o 
   1   8  15        2.29       -0.97     11.01 o 
   2   8  15        0.93        2.43     11.01 o 
   3   8  15       50.58       41.47     12.31 o 
 -11   0  16       94.59      111.77     13.93 o 
 -10   0  16       24.91       36.77     11.82 o 
  -9   0  16       55.32       64.31     12.47 o 
  -8   0  16       29.64       22.03      9.88 o 
  -7   0  16      265.35      292.79     14.42 o 
  -6   0  16        1.09        2.92      8.10 o 
  -5   0  16       14.27       17.33      7.77 o 
  -4   0  16        2.57        8.91      7.45 o 
  -3   0  16      830.26      852.66     19.78 o 
  -2   0  16      163.22      165.25     10.85 o 
  -1   0  16      651.25      594.52     17.35 o 
   0   0  16       17.40       22.76      5.89 o 
   1   0  16       53.60       53.46      9.07 o 
   2   0  16      294.43      286.98     13.29 o 
   3   0  16      303.48      309.18     14.26 o 
   4   0  16      709.22      663.44     18.97 o 
   5   0  16      179.78      168.33     12.15 o 
   6   0  16       31.72       33.04      9.23 o 
   7   0  16        3.45        1.78      8.91 o 
   8   0  16       22.04       30.13     11.01 o 
   9   0  16      414.10      380.82     19.77 o 
  10   0  16        1.03        3.24     10.37 o 
 -11   1  16        1.17        1.94     11.01 o 
 -10   1  16      201.64      224.23     16.85 o 
  -9   1  16      160.27      155.04     14.42 o 
  -8   1  16      133.94      127.98     12.64 o 
  -7   1  16        0.19       -4.54      9.07 o 
  -6   1  16      106.74      137.21     11.34 o 
  -5   1  16        9.36       14.58      8.42 o 
  -4   1  16      417.34      371.46     15.23 o 
  -3   1  16       10.78        0.00      8.10 o 
  -2   1  16      103.18      107.89     10.85 o 
  -1   1  16      524.67      532.81     16.53 o 
   0   1  16      633.09      612.93     13.62 o 
   1   1  16        7.20        8.58      8.58 o 
   2   1  16      244.58      236.40     12.64 o 
   3   1  16      322.36      300.60     13.61 o 
   4   1  16       81.42       83.59     10.21 o 
   5   1  16       14.66       12.80      8.58 o 
   6   1  16      320.44      327.49     15.88 o 
   7   1  16        0.00       -0.81      9.39 o 
   8   1  16      317.33      342.87     16.69 o 
   9   1  16        3.45        5.99     10.04 o 
  10   1  16      112.59      107.56     13.45 o 
 -10   2  16       38.99       43.09     12.63 o 
  -9   2  16       17.76       28.83     10.85 o 
  -8   2  16        4.22        8.26      8.91 o 
  -7   2  16       79.08       80.83     11.34 o 
  -6   2  16       18.97       23.49      8.75 o 
  -5   2  16      137.32      130.74     11.34 o 
  -4   2  16       25.18       29.48      9.88 o 
  -3   2  16      778.32      767.77     20.43 o 
  -2   2  16       32.74       31.10      9.39 o 
  -1   2  16       70.85       71.28      9.56 o 
   0   2  16       47.56       52.39      6.30 o 
   1   2  16       44.62       43.41      8.91 o 
   2   2  16      116.88      119.88     11.34 o 
   3   2  16      260.16      280.80     13.77 o 
   4   2  16       18.93       19.76      9.23 o 
   5   2  16      150.58      179.83     12.64 o 
   6   2  16       65.50       56.86      9.56 o 
   7   2  16        1.15        6.64      9.39 o 
   8   2  16        0.80       -1.78      9.23 o 
   9   2  16      322.76      329.58     18.80 o 
  10   2  16       13.32       12.31     10.85 o 
 -10   3  16       33.61       40.98     11.99 o 
  -9   3  16        0.22       -2.59      9.72 o 
  -8   3  16        2.82        7.45      8.75 o 
  -7   3  16        3.58       -3.40      8.91 o 
  -6   3  16        4.23        3.89      9.39 o 
  -5   3  16      284.23      298.14     15.23 o 
  -4   3  16      722.67      700.56     21.24 o 
  -3   3  16       84.40       79.54     10.85 o 
  -2   3  16        0.50        0.49      8.10 o 
  -1   3  16        6.99        2.75      8.58 o 
   0   3  16      164.10      162.96      8.48 o 
   1   3  16      112.30      106.27     10.69 o 
   2   3  16        2.77        1.78      8.58 o 
   3   3  16       20.02       27.54      8.58 o 
   4   3  16        3.33       11.01      8.75 o 
   5   3  16      122.12      102.71     11.34 o 
   6   3  16       36.91       51.83      9.72 o 
   7   3  16        0.97        0.00      9.07 o 
   8   3  16      144.73      167.83     14.09 o 
   9   3  16        0.40        5.67     11.34 o 
  -9   4  16       11.99       13.28     10.53 o 
  -8   4  16       42.87       41.63     10.69 o 
  -7   4  16       38.44       34.02     10.37 o 
  -6   4  16       57.26       56.53     11.34 o 
  -5   4  16        1.42       -4.54     10.20 o 
  -4   4  16       43.49       37.58     10.37 o 
  -3   4  16      178.88      177.24     13.12 o 
  -2   4  16        1.11        2.59      9.07 o 
  -1   4  16       92.25       95.41     10.85 o 
   0   4  16       93.89      108.29      7.73 o 
   1   4  16       15.39       10.53      9.07 o 
   2   4  16      273.19      277.89     14.74 o 
   3   4  16      116.74      119.07     11.66 o 
   4   4  16       71.34       73.38     10.69 o 
   5   4  16        5.40        6.48      9.56 o 
   6   4  16        2.08        1.30      9.39 o 
   7   4  16        2.66        2.92      9.23 o 
   8   4  16       56.93       60.91     11.50 o 
   9   4  16       66.57       71.76     13.28 o 
  -8   5  16        0.16       -1.46     10.04 o 
  -7   5  16        0.24        3.73      9.72 o 
  -6   5  16       48.02       37.26     11.34 o 
  -5   5  16      118.36      134.46     13.12 o 
  -4   5  16        6.60        7.77      9.23 o 
  -3   5  16       36.02       47.46     10.37 o 
  -2   5  16        6.19        6.32      9.39 o 
  -1   5  16       79.27       79.54     11.66 o 
   0   5  16        0.27       -0.68      6.41 o 
   1   5  16       48.87       50.70     10.85 o 
   2   5  16       17.04        5.83      9.56 o 
   3   5  16        1.11        0.16      9.23 o 
   4   5  16       67.20       72.57     11.18 o 
   5   5  16        6.24        1.46      9.07 o 
   6   5  16        1.96       -0.49      9.88 o 
   7   5  16      168.98      174.16     14.74 o 
   8   5  16       12.91       15.71     11.50 o 
  -7   6  16       35.69       39.85     11.50 o 
  -6   6  16      101.87      103.84     12.96 o 
  -5   6  16       21.66       23.81     11.18 o 
  -4   6  16       13.74       17.82     10.20 o 
  -3   6  16        0.95        7.77     10.20 o 
  -2   6  16       73.06       91.85     12.96 o 
  -1   6  16       15.58       20.57     10.69 o 
   0   6  16       38.97       49.11      7.90 o 
   1   6  16        0.82       -1.94     10.04 o 
   2   6  16       19.89       29.64      9.72 o 
   3   6  16        6.43        5.51      9.23 o 
   4   6  16        8.87        0.49     10.53 o 
   5   6  16      123.30      132.35     13.28 o 
   6   6  16       77.63       77.92     13.12 o 
  -5   7  16       40.31       52.64     12.63 o 
  -4   7  16       27.71       25.92     11.34 o 
  -3   7  16       19.62       17.49     11.01 o 
  -2   7  16       26.51       34.34     11.66 o 
  -1   7  16       12.31        7.77     11.01 o 
   0   7  16        5.95       10.06      7.50 o 
   1   7  16      115.23      119.55     13.93 o 
   2   7  16       24.10       20.90     11.50 o 
   3   7  16        7.62        9.56     10.37 o 
   4   7  16       12.98       22.84     11.82 o 
  -1   8  16        6.98        4.70     11.18 o 
   0   8  16       67.93       55.88      9.32 o 
 -10   1  17        2.39        1.94     10.85 o 
  -9   1  17       28.71       39.52     12.15 o 
  -8   1  17       65.79       66.09     12.47 o 
  -7   1  17        3.01       -1.30     10.04 o 
  -6   1  17        2.39        5.67      8.42 o 
  -5   1  17        3.23        2.43      8.26 o 
  -4   1  17       78.12       72.90     10.53 o 
  -3   1  17       21.95       23.00      8.42 o 
  -2   1  17        5.46       13.77      8.58 o 
  -1   1  17       20.26       28.83      8.75 o 
   0   1  17        3.30        7.93      5.67 o 
   1   1  17        0.25       -0.16      8.10 o 
   2   1  17      150.02      136.90     11.66 o 
   3   1  17       23.91       21.87      8.75 o 
   4   1  17        2.69        3.56      8.26 o 
   5   1  17        9.07        9.39      9.56 o 
   6   1  17        4.51       14.09     10.04 o 
   7   1  17        4.90        9.39      9.72 o 
   8   1  17       25.69       21.38     10.85 o 
   9   1  17        0.82        5.83      9.72 o 
 -10   2  17        0.74        4.37     11.18 o 
  -9   2  17       44.79       62.53     12.80 o 
  -8   2  17       30.00       27.70     10.20 o 
  -7   2  17        5.92        5.99     10.20 o 
  -6   2  17        4.72        4.54      9.23 o 
  -5   2  17        6.80        8.75      8.91 o 
  -4   2  17       21.95       19.11      9.39 o 
  -3   2  17      367.25      337.88     15.56 o 
  -2   2  17       38.74       41.95      9.23 o 
  -1   2  17       92.00       79.86     10.21 o 
   0   2  17        7.13        6.59      5.78 o 
   1   2  17       90.82       99.30     10.69 o 
   2   2  17       42.64       38.88     10.04 o 
   3   2  17        4.34        6.96      8.75 o 
   4   2  17      104.00       91.20     11.02 o 
   5   2  17       29.37       26.24      9.72 o 
   6   2  17        6.73        1.30      8.91 o 
   7   2  17      111.62      114.69     12.80 o 
   8   2  17        7.07        2.92     10.04 o 
   9   2  17       26.62       23.00     11.99 o 
  -9   3  17        0.89      -10.37     10.37 o 
  -8   3  17       38.97       58.64     11.18 o 
  -7   3  17        8.40       12.80      9.88 o 
  -6   3  17      312.74      330.23     16.69 o 
  -5   3  17       19.99       33.04     10.20 o 
  -4   3  17        6.21        2.27      9.72 o 
  -3   3  17       42.86       39.85     10.85 o 
  -2   3  17      229.74      216.14     14.10 o 
  -1   3  17       23.79       23.65      9.39 o 
   0   3  17       76.91       73.84      7.50 o 
   1   3  17      102.02      110.97     11.66 o 
   2   3  17      234.53      216.46     13.12 o 
   3   3  17       31.42       30.45      9.72 o 
   4   3  17      233.36      269.60     15.07 o 
   5   3  17        8.01       10.85     10.04 o 
   6   3  17       16.18       19.44      9.88 o 
   7   3  17       24.26        8.75      9.39 o 
   8   3  17       24.55       22.03     11.34 o 
  -8   4  17        5.34        2.92     10.20 o 
  -7   4  17       16.95       15.87     10.85 o 
  -6   4  17       40.24       54.10     12.15 o 
  -5   4  17      325.18      353.73     17.50 o 
  -4   4  17        5.60       -2.43     10.20 o 
  -3   4  17      267.07      254.71     15.07 o 
  -2   4  17       20.19        9.88     10.04 o 
  -1   4  17       27.65       28.18      9.88 o 
   0   4  17       56.47       68.40      7.79 o 
   1   4  17      439.72      456.70     17.67 o 
   2   4  17        0.02        0.00      9.56 o 
   3   4  17       90.59       88.77     11.66 o 
   4   4  17      124.06      114.86     12.47 o 
   5   4  17      196.89      196.52     14.91 o 
   6   4  17        5.00       14.58     10.20 o 
   7   4  17       63.07       78.08     12.47 o 
   8   4  17       24.46       37.90     11.34 o 
  -7   5  17        2.98       -1.46     10.37 o 
  -6   5  17      139.77      166.05     15.23 o 
  -5   5  17        3.15       -4.37     10.85 o 
  -4   5  17        2.81        4.70      9.23 o 
  -3   5  17       37.89       28.18     10.53 o 
  -2   5  17      617.07      675.45     21.72 o 
  -1   5  17       16.10       16.36     10.37 o 
   0   5  17      149.92      161.60      9.84 o 
   1   5  17       40.13       34.66     10.69 o 
   2   5  17       20.50       27.05     10.20 o 
   3   5  17       56.07       55.24     11.18 o 
   4   5  17      218.02      249.02     15.55 o 
   5   5  17       80.21      104.81     13.45 o 
   6   5  17        4.44        7.13     10.20 o 
   7   5  17        3.61        4.21     11.50 o 
  -6   6  17        0.03       -2.11     11.34 o 
  -5   6  17      102.50      116.64     13.61 o 
  -4   6  17        1.46       -7.29     10.85 o 
  -3   6  17      188.53      202.03     15.55 o 
  -2   6  17       36.18       38.71     12.15 o 
  -1   6  17       69.79       86.50     12.80 o 
   0   6  17        8.52        8.75      7.27 o 
   1   6  17      256.64      221.65     16.20 o 
   2   6  17        6.99        9.88     10.53 o 
   3   6  17       91.85      101.41     12.64 o 
   4   6  17       10.41       12.96     10.53 o 
   5   6  17       58.48       65.12     13.28 o 
  -3   7  17        7.73        9.56     11.18 o 
  -2   7  17      109.78      123.44     14.09 o 
  -1   7  17       19.18       16.52     11.34 o 
   0   7  17      139.83      158.80     10.65 o 
   1   7  17       39.12       38.07     12.15 o 
   2   7  17       15.46       25.92     12.15 o 
  -9   0  18       40.59       30.13     12.96 o 
  -8   0  18       87.57       88.77     13.93 o 
  -7   0  18      269.52      311.74     17.98 o 
  -6   0  18       61.05       68.36     11.66 o 
  -5   0  18      113.37      109.83     11.99 o 
  -4   0  18      155.49      159.90     12.15 o 
  -3   0  18        2.26       -1.46      7.94 o 
  -2   0  18        0.57       -8.58      8.75 o 
  -1   0  18      156.80      158.77     12.31 o 
   0   0  18      149.84      162.56      8.76 o 
   1   0  18      388.90      420.05     16.53 o 
   2   0  18      315.67      330.40     15.72 o 
   3   0  18       27.74       25.75      9.07 o 
   4   0  18       63.68       51.03     10.69 o 
   5   0  18      141.45      166.38     13.93 o 
   6   0  18      494.93      485.72     19.45 o 
   7   0  18        3.86        5.18      9.72 o 
   8   0  18      164.69      155.85     15.23 o 
  -9   1  18        5.97        7.94     11.50 o 
  -8   1  18       59.94       60.91     12.63 o 
  -7   1  18      322.13      354.70     18.80 o 
  -6   1  18       80.98      105.46     12.15 o 
  -5   1  18        0.42       -6.96      9.23 o 
  -4   1  18       48.04       47.30     10.04 o 
  -3   1  18      116.35      105.30     11.34 o 
  -2   1  18      219.15      207.06     13.12 o 
  -1   1  18      337.16      350.34     15.72 o 
   0   1  18        0.02        4.15      6.01 o 
   1   1  18       84.55      100.76     10.69 o 
   2   1  18      205.10      212.08     13.61 o 
   3   1  18      153.85      150.83     12.31 o 
   4   1  18       25.46       21.22      9.88 o 
   5   1  18      585.78      620.97     20.75 o 
   6   1  18       74.22       83.91     12.64 o 
   7   1  18        0.21        1.94      9.72 o 
   8   1  18       33.80       36.28     11.34 o 
  -9   2  18        1.23        8.75     11.34 o 
  -8   2  18       91.06       94.77     13.45 o 
  -7   2  18      110.77       99.79     13.45 o 
  -6   2  18      106.38      104.33     13.28 o 
  -5   2  18       32.25       40.66     10.85 o 
  -4   2  18       51.60       43.41     10.21 o 
  -3   2  18       34.27       30.45     10.04 o 
  -2   2  18      176.00      160.72     12.80 o 
  -1   2  18       79.45       70.14     10.85 o 
   0   2  18      227.72      219.55      9.68 o 
   1   2  18       82.22       70.95     11.18 o 
   2   2  18       97.76      125.55     11.50 o 
   3   2  18       11.96       10.20      9.56 o 
   4   2  18       38.80       38.07     11.01 o 
   5   2  18      135.64      144.83     13.12 o 
   6   2  18      208.40      240.43     16.04 o 
   7   2  18        5.00       11.66     10.37 o 
   8   2  18      117.42      109.83     14.26 o 
  -8   3  18       55.80       53.46     12.80 o 
  -7   3  18       39.15       53.78     11.99 o 
  -6   3  18       14.08       15.23     11.18 o 
  -5   3  18        1.54        1.78     10.37 o 
  -4   3  18       79.22      106.75     11.99 o 
  -3   3  18        6.10        7.13      9.39 o 
  -2   3  18       12.95       11.82     10.37 o 
  -1   3  18      333.79      330.24     16.20 o 
   0   3  18       17.84       23.81      7.56 o 
   1   3  18       27.10       14.90     10.20 o 
   2   3  18       29.17       26.56     10.20 o 
   3   3  18       66.95       62.04     11.18 o 
   4   3  18      151.38      150.83     13.93 o 
   5   3  18       45.53       58.48     11.50 o 
   6   3  18       20.98       26.89     10.85 o 
   7   3  18        0.33        5.51     10.20 o 
  -7   4  18        3.30       -2.27     10.69 o 
  -6   4  18       12.17        4.05     11.34 o 
  -5   4  18       16.23       16.36     10.69 o 
  -4   4  18       26.47       27.37     11.01 o 
  -3   4  18        5.43        2.11      9.72 o 
  -2   4  18       11.17        2.27      9.72 o 
  -1   4  18       22.32       18.63     10.37 o 
   0   4  18       32.90       37.56      7.39 o 
   1   4  18        1.57        2.11     10.20 o 
   2   4  18       23.97       21.87     10.20 o 
   3   4  18       21.30       20.25     10.53 o 
   4   4  18        6.08       18.14     10.53 o 
   5   4  18       75.03       65.44     12.80 o 
   6   4  18       46.96       58.80     11.50 o 
  -6   5  18       27.59       37.26     11.99 o 
  -5   5  18       31.08       32.88     11.50 o 
  -4   5  18       52.84       62.36     12.15 o 
  -3   5  18        5.64        6.96     10.53 o 
  -2   5  18        9.90       22.03     11.01 o 
  -1   5  18        0.04        1.94     10.20 o 
   0   5  18        0.16       -5.03      7.26 o 
   1   5  18        2.67       -5.18     10.85 o 
   2   5  18        5.64       10.53     10.20 o 
   3   5  18        1.74       10.04     10.69 o 
   4   5  18       13.93        7.77     11.01 o 
   5   5  18        0.52       -0.97     10.69 o 
  -4   6  18       28.50       22.19     11.66 o 
  -3   6  18       46.19       59.61     12.63 o 
  -2   6  18        9.69       22.03     11.01 o 
  -1   6  18        5.25       11.50     11.01 o 
   0   6  18        0.42       -2.28      7.42 o 
   1   6  18       34.59       31.91     12.31 o 
   2   6  18       55.02       64.31     12.47 o 
   3   6  18       16.85       16.68     11.01 o 
  -8   1  19        4.64       -0.49     11.66 o 
  -7   1  19        0.22        3.40     11.99 o 
  -6   1  19        1.77        6.32     11.34 o 
  -5   1  19        1.05       -1.94      9.39 o 
  -4   1  19        3.37        3.56      8.75 o 
  -3   1  19       10.84       16.04      9.07 o 
  -2   1  19       56.12       54.91     10.53 o 
  -1   1  19       21.97       41.14     10.04 o 
   0   1  19       10.46       15.59      6.46 o 
   1   1  19      106.58      100.92     11.83 o 
   2   1  19        2.90       10.85      9.72 o 
   3   1  19        6.20       10.69     10.20 o 
   4   1  19        2.75       10.37     10.85 o 
   5   1  19       13.74        9.07     11.18 o 
   6   1  19        0.66       11.99     11.66 o 
   7   1  19       33.86       56.53     12.80 o 
  -8   2  19       58.82       55.56     12.15 o 
  -7   2  19        1.82       11.82     11.66 o 
  -6   2  19       32.17       44.71     11.82 o 
  -5   2  19       76.91       96.06     12.64 o 
  -4   2  19       79.10       88.61     12.31 o 
  -3   2  19        6.74       -2.11      9.72 o 
  -2   2  19       66.42       74.35     11.83 o 
  -1   2  19       17.24       17.66     10.04 o 
   0   2  19      127.45      141.44     14.18 o 
   1   2  19        5.09       -1.78      9.88 o 
   2   2  19       56.69       63.66     11.34 o 
   3   2  19        7.07       16.04     10.04 o 
   4   2  19       76.20       77.27     12.31 o 
   5   2  19        9.97       16.68     11.50 o 
   6   2  19       81.98       88.93     13.61 o 
   7   2  19        0.50       -3.89     11.18 o 
  -7   3  19        9.85       -0.81     11.50 o 
  -6   3  19       27.60       25.11     10.85 o 
  -5   3  19       87.57      106.27     13.28 o 
  -4   3  19       87.41      109.02     12.15 o 
  -3   3  19      247.59      280.14     16.20 o 
  -2   3  19        9.65       11.18     10.53 o 
  -1   3  19       17.20        9.23     10.85 o 
   0   3  19        0.20       -0.31      6.81 o 
   1   3  19      352.37      375.29     17.66 o 
   2   3  19        0.39        3.73      9.88 o 
   3   3  19       67.40       69.49     11.99 o 
   4   3  19       20.71       29.48     11.18 o 
   5   3  19       24.86       28.83     11.01 o 
   6   3  19        1.36       10.04     10.53 o 
  -6   4  19      179.32      205.75     16.20 o 
  -5   4  19       38.02       42.28     11.66 o 
  -4   4  19        0.87       -1.94     10.20 o 
  -3   4  19        5.40       15.55      9.88 o 
  -2   4  19      181.20      183.23     14.26 o 
  -1   4  19       25.91       39.52     11.18 o 
   0   4  19      284.04      305.48     11.63 o 
   1   4  19       22.19       19.76     10.69 o 
   2   4  19        3.28        5.51     10.04 o 
   3   4  19        3.13        9.72     10.53 o 
   4   4  19      343.31      359.89     19.12 o 
   5   4  19        1.17       -1.78     11.34 o 
  -4   5  19        5.74       20.25     11.01 o 
  -3   5  19       97.07       96.55     13.45 o 
  -2   5  19        0.53       -3.40     10.04 o 
  -1   5  19        0.06        2.11     10.37 o 
   0   5  19       49.84       46.32      8.02 o 
   1   5  19      198.36      202.51     15.72 o 
   2   5  19       17.98        8.10     10.53 o 
   3   5  19      175.42      193.44     16.36 o 
  -7   0  20        5.58       11.50     11.34 o 
  -6   0  20       70.80       75.97     13.44 o 
  -5   0  20       43.42       50.05     11.99 o 
  -4   0  20      103.22      101.25     13.12 o 
  -3   0  20        0.55       -1.13      9.07 o 
  -2   0  20       58.40       59.12     10.69 o 
  -1   0  20       31.12       28.83     10.04 o 
   0   0  20       37.47       31.91      7.10 o 
   1   0  20       93.56       94.77     13.28 o 
   2   0  20      298.01      312.56     17.34 o 
   3   0  20        3.49       -0.65     10.85 o 
   4   0  20      133.50      156.98     14.09 o 
   5   0  20      300.37      306.88     17.66 o 
   6   0  20       52.64       46.81     12.96 o 
  -7   1  20      244.65      253.72     18.15 o 
  -6   1  20        5.73        6.96     11.18 o 
  -5   1  20       13.60       20.57     10.53 o 
  -4   1  20       49.48       59.29     11.99 o 
  -3   1  20        0.36        0.32      9.72 o 
  -2   1  20       10.78        9.23      9.39 o 
  -1   1  20       69.08       83.91     11.66 o 
   0   1  20       17.03       15.82      7.27 o 
   1   1  20      240.71      258.42     15.72 o 
   2   1  20      202.64      199.92     15.39 o 
   3   1  20        0.07        0.97     10.20 o 
   4   1  20      116.36      154.71     14.26 o 
   5   1  20      162.68      160.55     15.23 o 
   6   1  20       98.64       97.36     14.26 o 
  -6   2  20       18.38       10.20     10.69 o 
  -5   2  20       10.52        8.26     11.18 o 
  -4   2  20       35.32       36.45     11.34 o 
  -3   2  20        0.60       -1.30     10.20 o 
  -2   2  20       31.25       32.88     11.50 o 
  -1   2  20       28.05       37.26     11.18 o 
   0   2  20        1.91        4.39      7.21 o 
   1   2  20      161.33      180.80     14.58 o 
   2   2  20       20.20       25.43     11.01 o 
   3   2  20       94.58      118.58     12.96 o 
   4   2  20      185.05      193.76     14.90 o 
   5   2  20      101.76       98.33     14.26 o 
  -5   3  20       50.80       66.41     12.80 o 
  -4   3  20        1.31        7.29     10.53 o 
  -3   3  20       10.06       15.39     11.34 o 
  -2   3  20       20.86       25.27     11.34 o 
  -1   3  20        0.12        1.30     10.04 o 
   0   3  20        1.02        6.49      6.75 o 
   1   3  20        7.25       17.98     10.20 o 
   2   3  20      242.32      285.15     17.01 o 
   3   3  20       42.61       27.86     11.82 o 
   4   3  20       56.14       68.20     13.12 o 
  -4   4  20        0.15       -0.16     11.34 o 
  -3   4  20        5.21        3.24     11.18 o 
  -2   4  20        8.62       12.31     11.50 o 
  -1   4  20       29.97       37.42     11.82 o 
   0   4  20       16.43       17.00      9.96 o 
   1   4  20       76.69       66.58     12.64 o 
   2   4  20        3.55        9.56     10.53 o 
   3   4  20       82.76       84.56     13.61 o 
  -5   1  21        2.84        3.08     11.34 o 
  -4   1  21       28.99       32.07     11.99 o 
  -3   1  21        8.56        3.56     10.20 o 
  -2   1  21        0.76        4.21     10.20 o 
  -1   1  21        0.79        2.59      9.88 o 
   0   1  21       27.79       27.46      7.95 o 
   1   1  21       66.73       62.04     12.64 o 
   2   1  21        0.09       10.69     11.66 o 
   3   1  21       13.97       10.53     11.34 o 
   4   1  21       12.46       11.66     12.31 o 
  -4   2  21        3.89        7.29     11.66 o 
  -3   2  21      137.57      151.63     14.58 o 
  -2   2  21       49.89       44.38     11.99 o 
  -1   2  21       30.15       39.69     11.34 o 
   0   2  21        1.52        1.25      7.38 o 
   1   2  21       11.44       14.09     11.34 o 
   2   2  21       45.06       63.34     12.63 o 
   3   2  21        6.74       18.30     11.66 o 
  -3   3  21        6.02       16.85     11.34 o 
  -2   3  21       38.55       55.24     12.31 o 
  -1   3  21       23.46       13.93     11.18 o 
   0   3  21       94.33      100.37     12.47 o 
   1   3  21        3.90       11.18     11.34 o 
   2   3  21       14.90       12.15     11.50 o 
  -2   0  22        8.62        9.72     10.04 o 
  -1   0  22        4.77       19.60     10.20 o 
   0   0  22       24.11       24.34      8.24 o 
   1   0  22      190.70      197.49     16.52 o 
  -1   1  22        3.54       -1.94     10.53 o 
   0   1  22       94.60       82.47      9.16 o 
                                                 
